# Supplementary material for: ﻿A new systematic arrangement for the blister beetle genus Eurymeloe (Meloini, Meloidae, Coleoptera) with the description of a new species from Spain
Source: Zookeys. 2022 Jul 1;1109:17–48. doi: 10.3897/zookeys.1109.83863 (PMC9848860; doi:10.3897/zookeys.1109.83863)
Supplement: XML Treatment for Eurymeloe [file zookeys.1109.83863-treatment1.xml]

<!DOCTYPE tp:taxon-treatment
  PUBLIC "-//TaxonX//DTD Taxonomic Treatment Publishing DTD v0 20100105//EN" "tax-treatment-NSO.dtd">
<tp:taxon-treatment xmlns:tp="http://www.plazi.org/taxpub"><tp:treatment-meta><kwd-group><label>Taxon classification</label><kwd>
                <named-content content-type="kingdom">Animalia</named-content>
              </kwd><kwd>
                <named-content content-type="order">Coleoptera</named-content>
              </kwd><kwd>
                <named-content content-type="family">Meloidae</named-content>
              </kwd></kwd-group><mixed-citation publication-type="journal"><person-group><name><surname>Sánchez-Vialas</surname><given-names>Alberto</given-names></name><name><surname>Ruiz</surname><given-names>José L.</given-names></name><name><surname>Recuero</surname><given-names>Ernesto</given-names></name><name><surname>Gutiérrez-Pérez</surname><given-names>Felipe</given-names></name><name><surname>García-París</surname><given-names>Mario</given-names></name></person-group><article-title>﻿A new systematic arrangement for the blister beetle genus <italic><tp:taxon-name><tp:taxon-name-part taxon-name-part-type="genus" reg="Eurymeloe">Eurymeloe</tp:taxon-name-part></tp:taxon-name></italic> (<tp:taxon-name><tp:taxon-name-part taxon-name-part-type="tribe">Meloini</tp:taxon-name-part></tp:taxon-name>, <tp:taxon-name><tp:taxon-name-part taxon-name-part-type="genus" reg="Meloidae">Meloidae</tp:taxon-name-part></tp:taxon-name>, <tp:taxon-name><tp:taxon-name-part taxon-name-part-type="order">Coleoptera</tp:taxon-name-part></tp:taxon-name>) with the description of a new species from Spain</article-title><source>Zookeys</source><day>01</day><month>07</month><year>2022</year><volume>1109</volume><fpage>17</fpage><lpage>48</lpage><pub-id pub-id-type="doi">10.3897/zookeys.1109.83863</pub-id></mixed-citation></tp:treatment-meta><tp:nomenclature><label>﻿Genus</label><tp:taxon-name>
              <object-id xmlns:xlink="http://www.w3.org/1999/xlink" content-type="arpha" xlink:type="simple">4CDB0303-7A76-5ED6-A343-F425C1AE114C</object-id>
              <tp:taxon-name-part taxon-name-part-type="genus" reg="Eurymeloe">Eurymeloe</tp:taxon-name-part>
            </tp:taxon-name><tp:taxon-authority>Reitter, 1911</tp:taxon-authority></tp:nomenclature><tp:treatment-sec sec-type="type species" id="SECID0E4KCI"><title>Type species.</title><p><italic><tp:taxon-name><tp:taxon-name-part taxon-name-part-type="genus" reg="Meloe">Meloe</tp:taxon-name-part><tp:taxon-name-part taxon-name-part-type="species" reg="brevicollis">brevicollis</tp:taxon-name-part></tp:taxon-name></italic> Panzer, 1793, by subsequent designation of <xref ref-type="bibr" rid="B36">Pinto and Selander (1970)</xref>.</p></tp:treatment-sec><tp:treatment-sec sec-type="description" id="SECID0ESLCI"><title>Description</title><p><bold>(adult).</bold> Size small to medium (6–36 mm), with diverse appearance, ranging from very robust to comparatively slender. Body integument colour variable, black, dull grey or dark brown (exceptionally sandy brown) to moderately metallic blue, opaque, bright, silky or sometimes with an oily shininess (Fig. <xref ref-type="fig" rid="F2">2A</xref>). Body pubescence short, sometimes quite distinct (<italic><tp:taxon-name><tp:taxon-name-part taxon-name-part-type="genus" reg="Bolognaia">Bolognaia</tp:taxon-name-part></tp:taxon-name></italic>) or very short, recumbent, often almost imperceptible (subgenus <tp:taxon-name><tp:taxon-name-part taxon-name-part-type="genus" reg="Eurymeloe"/><tp:taxon-name-part taxon-name-part-type="subgenus" reg="Eurymeloe">Eurymeloe</tp:taxon-name-part></tp:taxon-name>) or absent dorsally (<italic><tp:taxon-name><tp:taxon-name-part taxon-name-part-type="genus" reg="Coelomeloe">Coelomeloe</tp:taxon-name-part></tp:taxon-name></italic>; Fig. <xref ref-type="fig" rid="F2">2B</xref>), variable in colour, from yellowish to reddish brown and black. Head rounded, sides straight to arched, convergent to eyes. Eyes small or medium, usually subreniform, variably protruding, without longitudinal depressions behind them. Antennae unmodified in males, moniliform or submoniliform, robust or slender, short to moderate length, not reaching posterior margin of pronotum (<italic><tp:taxon-name><tp:taxon-name-part taxon-name-part-type="genus" reg="Eurymeloe">Eurymeloe</tp:taxon-name-part></tp:taxon-name></italic>, <italic><tp:taxon-name><tp:taxon-name-part taxon-name-part-type="genus" reg="Coelomeloe">Coelomeloe</tp:taxon-name-part></tp:taxon-name></italic>) or often reaching or even surpassing it (<italic><tp:taxon-name><tp:taxon-name-part taxon-name-part-type="genus" reg="Bolognaia">Bolognaia</tp:taxon-name-part></tp:taxon-name></italic>). Antennomeres subcylindrical or subconical, relatively robust or slender, highly variable width/length ratio, V to VII neither enlarged nor geniculated. Clypeus transverse, approximately twice as wide as long. Frontoclypeal suture angulated. Labrum wide, fore margin broadly emarginate. Maxillary and labial palpomeres unmodified. Mandibles robust, regularly and strongly curved on the outer margins. Pronotum from flat (<italic><tp:taxon-name><tp:taxon-name-part taxon-name-part-type="genus" reg="Coelomeloe">Coelomeloe</tp:taxon-name-part></tp:taxon-name></italic>) to moderately convex (<italic><tp:taxon-name><tp:taxon-name-part taxon-name-part-type="genus" reg="Eurymeloe">Eurymeloe</tp:taxon-name-part></tp:taxon-name></italic>, <italic><tp:taxon-name><tp:taxon-name-part taxon-name-part-type="genus" reg="Bolognaia">Bolognaia</tp:taxon-name-part></tp:taxon-name></italic>), subrectangular (<italic><tp:taxon-name><tp:taxon-name-part taxon-name-part-type="genus" reg="Coelomeloe">Coelomeloe</tp:taxon-name-part></tp:taxon-name></italic>, <italic><tp:taxon-name><tp:taxon-name-part taxon-name-part-type="genus" reg="Eurymeloe">Eurymeloe</tp:taxon-name-part></tp:taxon-name></italic>), subhexagonal or trapezoidal (<italic><tp:taxon-name><tp:taxon-name-part taxon-name-part-type="genus" reg="Bolognaia">Bolognaia</tp:taxon-name-part></tp:taxon-name></italic>), transverse or very transverse, usually equal to or more than 1.5 × as wide as long (exceptionally, 1.2–1.3 × as wide as long), with sides subparallel or converging backward; posterior margin usually broadly emarginated, with base not incised in the middle. Head and pronotum punctation from fine and scattered, sometimes almost absent (<italic><tp:taxon-name><tp:taxon-name-part taxon-name-part-type="genus" reg="Eurymeloe">Eurymeloe</tp:taxon-name-part></tp:taxon-name></italic>), to somewhat deep and dense (<italic><tp:taxon-name><tp:taxon-name-part taxon-name-part-type="genus" reg="Bolognaia">Bolognaia</tp:taxon-name-part></tp:taxon-name></italic>), even very broad, dense, and deep, foveate in appearance (<italic><tp:taxon-name><tp:taxon-name-part taxon-name-part-type="genus" reg="Coelomeloe">Coelomeloe</tp:taxon-name-part></tp:taxon-name></italic>). Hind margin of mesonotum straight or weakly arcuate. Metanotum short and barely visible, covered by the base of the elytra. Mesosternum short and wide, lacking scutum. Mesepisterna meet or not at the midline of the body. Elytra short and dehiscent, imbricate basally, not completely covering abdomen, smooth to densely coriaceous, rugose (<italic><tp:taxon-name><tp:taxon-name-part taxon-name-part-type="genus" reg="Eurymeloe">Eurymeloe</tp:taxon-name-part></tp:taxon-name></italic>, <italic><tp:taxon-name><tp:taxon-name-part taxon-name-part-type="genus" reg="Bolognaia">Bolognaia</tp:taxon-name-part></tp:taxon-name></italic>) or with a surface densely foveate (<italic><tp:taxon-name><tp:taxon-name-part taxon-name-part-type="genus" reg="Coelomeloe">Coelomeloe</tp:taxon-name-part></tp:taxon-name></italic>). Hind wings absent. Legs normal, unmodified in male, robust or more or less slender, pilose. Tibiae with two spurs at apex; outer spur of metatibiae widened and obliquely truncate, spoon-shaped. Tarsomeres with or without hair pads or dense setose pubescence on the inferior sides. Tarsal claws smooth, with distinct lower blades. Abdomen large, inflated, hypertrophied. Abdominal terga with medium or small highly sclerotised central plates. Last abdominal ventrite broadly emarginated at hind margin in males. Male genitalia: gonoforceps evenly sclerotised with gonostyli from moderately short to elongate, with distal regions more or less wide, usually digitiform (in lateral view), rounded at apex; gonocoxal plate broadly widened at the middle (in dorsal view); aedeagus robust (<italic><tp:taxon-name><tp:taxon-name-part taxon-name-part-type="genus" reg="Eurymeloe">Eurymeloe</tp:taxon-name-part></tp:taxon-name></italic>, <italic><tp:taxon-name><tp:taxon-name-part taxon-name-part-type="genus" reg="Coelomeloe">Coelomeloe</tp:taxon-name-part></tp:taxon-name></italic>) or relatively slender (<italic><tp:taxon-name><tp:taxon-name-part taxon-name-part-type="genus" reg="Bolognaia">Bolognaia</tp:taxon-name-part></tp:taxon-name></italic>), usually shorter than or approximately equal in length to the gonoforceps (in some species of <italic><tp:taxon-name><tp:taxon-name-part taxon-name-part-type="genus" reg="Bolognaia">Bolognaia</tp:taxon-name-part></tp:taxon-name></italic>, sometimes a little longer than the gonoforceps), with two dorsal hooks and one endophallic hook.</p><p><bold>Larva.</bold> The morphological traits of previously known first instar larvae of <italic><tp:taxon-name><tp:taxon-name-part taxon-name-part-type="genus" reg="Eurymeloe">Eurymeloe</tp:taxon-name-part></tp:taxon-name></italic> (triungulines), including <italic><tp:taxon-name><tp:taxon-name-part taxon-name-part-type="genus" reg="Coelomeloe">Coelomeloe</tp:taxon-name-part></tp:taxon-name></italic>, and the descriptions of the triungulines of several additional species of <italic><tp:taxon-name><tp:taxon-name-part taxon-name-part-type="genus" reg="Eurymeloe">Eurymeloe</tp:taxon-name-part></tp:taxon-name></italic>, have been synthesised and studied by <xref ref-type="bibr" rid="B17">Di Giulio et al. (2013</xref>, <xref ref-type="bibr" rid="B18">2014</xref>). We herein refer to these works for larval morphological traits.</p></tp:treatment-sec><tp:treatment-sec sec-type="Taxonomic remarks" id="SECID0E6RCI"><title>Taxonomic remarks.</title><p>The adult instar of species of the genus <italic><tp:taxon-name><tp:taxon-name-part taxon-name-part-type="genus" reg="Eurymeloe">Eurymeloe</tp:taxon-name-part></tp:taxon-name></italic> is morphologically diverse, and the three subgenera can be recognised based on this diversity. Adults of the subgenera <italic><tp:taxon-name><tp:taxon-name-part taxon-name-part-type="genus" reg="Eurymeloe">Eurymeloe</tp:taxon-name-part></tp:taxon-name></italic>, <italic><tp:taxon-name><tp:taxon-name-part taxon-name-part-type="genus" reg="Coelomeloe">Coelomeloe</tp:taxon-name-part></tp:taxon-name></italic>, and the newly described <italic><tp:taxon-name><tp:taxon-name-part taxon-name-part-type="genus" reg="Bolognaia">Bolognaia</tp:taxon-name-part></tp:taxon-name></italic> are distinguishable particularly by the shape of the antennae and the pronotum, the macrosculpture of the pronotum, body integument and pilosity, and the punctation of the head, pronotum, and elytra, among other traits.</p></tp:treatment-sec><tp:treatment-sec><!--Section generated to contain objects referenced in tp:taxon-treatment.--><fig id="F2" position="float" orientation="portrait"><object-id xmlns:xlink="http://www.w3.org/1999/xlink" content-type="doi" xlink:type="simple">10.3897/zookeys.1109.83863.figure2</object-id><object-id xmlns:xlink="http://www.w3.org/1999/xlink" content-type="arpha" xlink:type="simple">57B77DF3-0950-577F-BA43-B5DC9DB80EB5</object-id><label>Figure 2.</label><caption><p>Habitus of some living adult specimens of the current subgenera of <italic><tp:taxon-name><tp:taxon-name-part taxon-name-part-type="genus" reg="Eurymeloe">Eurymeloe</tp:taxon-name-part></tp:taxon-name></italic><bold>A</bold> subgenus <tp:taxon-name><tp:taxon-name-part taxon-name-part-type="genus" reg="Eurymeloe"/><tp:taxon-name-part taxon-name-part-type="subgenus" reg="Eurymeloe">Eurymeloe</tp:taxon-name-part></tp:taxon-name>, represented by a specimen of <tp:taxon-name><tp:taxon-name-part taxon-name-part-type="genus" reg="Eurymeloe">Eurymeloe</tp:taxon-name-part> (<tp:taxon-name-part taxon-name-part-type="subgenus" reg="Eurymeloe">Eurymeloe</tp:taxon-name-part>) <tp:taxon-name-part taxon-name-part-type="species" reg="ibericus">ibericus</tp:taxon-name-part></tp:taxon-name> from Puebla de la Sierra, northern Madrid, Spain <bold>B</bold> subgenus <tp:taxon-name><tp:taxon-name-part taxon-name-part-type="genus" reg="Eurymeloe"/><tp:taxon-name-part taxon-name-part-type="subgenus" reg="Coelomeloe">Coelomeloe</tp:taxon-name-part></tp:taxon-name>, represented by a specimen of <tp:taxon-name><tp:taxon-name-part taxon-name-part-type="genus" reg="Eurymeloe">Eurymeloe</tp:taxon-name-part> (<tp:taxon-name-part taxon-name-part-type="subgenus" reg="Coelomeloe">Coelomeloe</tp:taxon-name-part>) <tp:taxon-name-part taxon-name-part-type="species" reg="tuccia">tuccia</tp:taxon-name-part></tp:taxon-name> found 3 km east of Celín, Sierra de Gádor, Almería, Spain <bold>C–I</bold> subgenus <tp:taxon-name><tp:taxon-name-part taxon-name-part-type="genus" reg="Eurymeloe"/><tp:taxon-name-part taxon-name-part-type="subgenus" reg="Bolognaia">Bolognaia</tp:taxon-name-part></tp:taxon-name><bold>C</bold><tp:taxon-name><tp:taxon-name-part taxon-name-part-type="genus" reg="Eurymeloe">Eurymeloe</tp:taxon-name-part> (<tp:taxon-name-part taxon-name-part-type="subgenus" reg="Bolognaia">Bolognaia</tp:taxon-name-part>) <tp:taxon-name-part taxon-name-part-type="species" reg="affinis">affinis</tp:taxon-name-part></tp:taxon-name> from the surroundings of Bab Taza, Rif Mountains, Morocco <bold>D</bold><tp:taxon-name><tp:taxon-name-part taxon-name-part-type="genus" reg="Eurymeloe">E.</tp:taxon-name-part> (<tp:taxon-name-part taxon-name-part-type="subgenus" reg="Bolognaia">Bolognaia</tp:taxon-name-part>) <tp:taxon-name-part taxon-name-part-type="species" reg="mediterraneus">mediterraneus</tp:taxon-name-part></tp:taxon-name> (type species of the subgenus <tp:taxon-name><tp:taxon-name-part taxon-name-part-type="genus" reg="Eurymeloe"/><tp:taxon-name-part taxon-name-part-type="subgenus" reg="Bolognaia">Bolognaia</tp:taxon-name-part></tp:taxon-name>) from Puebla de la Sierra, northern Madrid, Spain <bold>E</bold><tp:taxon-name><tp:taxon-name-part taxon-name-part-type="genus" reg="Eurymeloe">E.</tp:taxon-name-part> (<tp:taxon-name-part taxon-name-part-type="subgenus" reg="Bolognaia">Bolognaia</tp:taxon-name-part>) <tp:taxon-name-part taxon-name-part-type="species" reg="glazunovi">glazunovi</tp:taxon-name-part></tp:taxon-name> from Istria, Romania <bold>F</bold><tp:taxon-name><tp:taxon-name-part taxon-name-part-type="genus" reg="Eurymeloe">E.</tp:taxon-name-part> (<tp:taxon-name-part taxon-name-part-type="subgenus" reg="Bolognaia">Bolognaia</tp:taxon-name-part>) <tp:taxon-name-part taxon-name-part-type="species" reg="gomari">gomari</tp:taxon-name-part></tp:taxon-name> from the surroundings of Bab Taza, Rif Mountains, Morocco <bold>G</bold><tp:taxon-name><tp:taxon-name-part taxon-name-part-type="genus" reg="Eurymeloe">E.</tp:taxon-name-part> (<tp:taxon-name-part taxon-name-part-type="subgenus" reg="Bolognaia">Bolognaia</tp:taxon-name-part>) <tp:taxon-name-part taxon-name-part-type="species" reg="nanus">nanus</tp:taxon-name-part></tp:taxon-name> from Alcázar de San Juan, Ciudad Real, Spain <bold>H</bold><tp:taxon-name><tp:taxon-name-part taxon-name-part-type="genus" reg="Eurymeloe">E.</tp:taxon-name-part> (<tp:taxon-name-part taxon-name-part-type="subgenus" reg="Bolognaia">Bolognaia</tp:taxon-name-part>) <tp:taxon-name-part taxon-name-part-type="species" reg="fernandezi">fernandezi</tp:taxon-name-part></tp:taxon-name> from Los Sauces, La Palma, Canary Islands <bold>I</bold><italic><tp:taxon-name><tp:taxon-name-part taxon-name-part-type="genus" reg="Eurymeloe">Eurymeloe</tp:taxon-name-part><tp:taxon-name-part taxon-name-part-type="species" reg="orobates">orobates</tp:taxon-name-part></tp:taxon-name></italic> sp. nov., from Puerto de la Quesera, Guadalajara, Spain <bold>J</bold><tp:taxon-name><tp:taxon-name-part taxon-name-part-type="genus" reg="Eurymeloe">Eurymeloe</tp:taxon-name-part> (<tp:taxon-name-part taxon-name-part-type="subgenus" reg="Bolognaia">Bolognaia</tp:taxon-name-part>) <tp:taxon-name-part taxon-name-part-type="species" reg="murinus">murinus</tp:taxon-name-part></tp:taxon-name> from Tizi n`Tichka, High Atlas, Morocco. Photographs: <bold>A–C, F, G, I</bold> (ASV) <bold>E, H, J</bold> (MGP) <bold>D</bold> (J. Aznar González de Rueda).</p></caption><graphic xmlns:xlink="http://www.w3.org/1999/xlink" xlink:href="zookeys-1109-017_article-83863__-g002.jpg" position="float" orientation="portrait" xlink:type="simple" id="oo_709032.jpg"><uri content-type="original_file" xlink:type="simple">https://binary.pensoft.net/fig/709032</uri></graphic></fig></tp:treatment-sec><ref-list><ref id="B36"><mixed-citation xmlns:xlink="http://www.w3.org/1999/xlink" xlink:type="simple"><person-group><name name-style="western"><surname>Pinto</surname><given-names>JD</given-names></name><name name-style="western"><surname>Selander</surname><given-names>RB</given-names></name></person-group> (<year>1970</year>) <article-title>The bionomics of blister beetles of the genus <italic><tp:taxon-name><tp:taxon-name-part taxon-name-part-type="genus">Meloe</tp:taxon-name-part></tp:taxon-name></italic> and a classification of the New World species.</article-title><source>Illinois Biology Monographs</source><volume>42</volume>: <fpage>1</fpage>–<lpage>222</lpage>. <ext-link xlink:href="10.5962/bhl.title.50239" ext-link-type="doi" xlink:type="simple">https://doi.org/10.5962/bhl.title.50239</ext-link></mixed-citation></ref><ref id="B17"><mixed-citation xmlns:xlink="http://www.w3.org/1999/xlink" xlink:type="simple"><person-group><name name-style="western"><surname>Di Giulio</surname><given-names>A</given-names></name><name name-style="western"><surname>Sciotti</surname><given-names>A</given-names></name><name name-style="western"><surname>Bologna</surname><given-names>MA</given-names></name></person-group> (<year>2013</year>) <article-title>Revision of the first instar larvae of <italic><tp:taxon-name><tp:taxon-name-part taxon-name-part-type="genus">Meloe</tp:taxon-name-part></tp:taxon-name></italic>, subgenera <italic><tp:taxon-name><tp:taxon-name-part taxon-name-part-type="genus">Eurymeloe</tp:taxon-name-part></tp:taxon-name></italic> and <italic><tp:taxon-name><tp:taxon-name-part taxon-name-part-type="genus">Coelomeloe</tp:taxon-name-part></tp:taxon-name></italic>, with new descriptions and a key to the species (<tp:taxon-name><tp:taxon-name-part taxon-name-part-type="order">Coleoptera</tp:taxon-name-part></tp:taxon-name>: <tp:taxon-name><tp:taxon-name-part taxon-name-part-type="genus">Meloidae</tp:taxon-name-part></tp:taxon-name>).</article-title><source>The Italian Journal of Zoology</source><volume>80</volume>(<issue>2</issue>): <fpage>242</fpage>–<lpage>254</lpage>. <ext-link xlink:href="10.1080/11250003.2013.776119" ext-link-type="doi" xlink:type="simple">https://doi.org/10.1080/11250003.2013.776119</ext-link></mixed-citation></ref><ref id="B18"><mixed-citation xmlns:xlink="http://www.w3.org/1999/xlink" xlink:type="simple"><person-group><name name-style="western"><surname>Di Giulio</surname><given-names>A</given-names></name><name name-style="western"><surname>Carosi</surname><given-names>M</given-names></name><name name-style="western"><surname>Khodaparast</surname><given-names>R</given-names></name><name name-style="western"><surname>Bologna</surname><given-names>MA</given-names></name></person-group> (<year>2014</year>) <article-title>Morphology of a new blister beetle (<tp:taxon-name><tp:taxon-name-part taxon-name-part-type="order">Coleoptera</tp:taxon-name-part></tp:taxon-name>, <tp:taxon-name><tp:taxon-name-part taxon-name-part-type="genus">Meloidae</tp:taxon-name-part></tp:taxon-name>) larval type challenges the evolutionary trends of phoresy-related characters in the genus <italic><tp:taxon-name><tp:taxon-name-part taxon-name-part-type="genus">Meloe</tp:taxon-name-part></tp:taxon-name></italic>.</article-title><source>Entomologia</source><volume>2</volume>(<issue>164</issue>): <fpage>69</fpage>–<lpage>79</lpage>. <ext-link xlink:href="10.4081/entomologia.2014.164" ext-link-type="doi" xlink:type="simple">https://doi.org/10.4081/entomologia.2014.164</ext-link></mixed-citation></ref></ref-list></tp:taxon-treatment>
