# Supplementary material for: ﻿A new systematic arrangement for the blister beetle genus Eurymeloe (Meloini, Meloidae, Coleoptera) with the description of a new species from Spain
Source: Zookeys. 2022 Jul 1;1109:17–48. doi: 10.3897/zookeys.1109.83863 (PMC9848860; doi:10.3897/zookeys.1109.83863)
Supplement: XML Treatment for Bolognaia [file zookeys.1109.83863-treatment2.xml]

<!DOCTYPE tp:taxon-treatment
  PUBLIC "-//TaxonX//DTD Taxonomic Treatment Publishing DTD v0 20100105//EN" "tax-treatment-NSO.dtd">
<tp:taxon-treatment xmlns:tp="http://www.plazi.org/taxpub"><tp:treatment-meta><kwd-group><label>Taxon classification</label><kwd>
                <named-content content-type="kingdom">Animalia</named-content>
              </kwd><kwd>
                <named-content content-type="order">Coleoptera</named-content>
              </kwd><kwd>
                <named-content content-type="family">Meloidae</named-content>
              </kwd></kwd-group><mixed-citation publication-type="journal"><person-group><name><surname>Sánchez-Vialas</surname><given-names>Alberto</given-names></name><name><surname>Ruiz</surname><given-names>José L.</given-names></name><name><surname>Recuero</surname><given-names>Ernesto</given-names></name><name><surname>Gutiérrez-Pérez</surname><given-names>Felipe</given-names></name><name><surname>García-París</surname><given-names>Mario</given-names></name></person-group><article-title>﻿A new systematic arrangement for the blister beetle genus <italic><tp:taxon-name><tp:taxon-name-part taxon-name-part-type="genus" reg="Eurymeloe">Eurymeloe</tp:taxon-name-part></tp:taxon-name></italic> (<tp:taxon-name><tp:taxon-name-part taxon-name-part-type="tribe">Meloini</tp:taxon-name-part></tp:taxon-name>, <tp:taxon-name><tp:taxon-name-part taxon-name-part-type="genus" reg="Meloidae">Meloidae</tp:taxon-name-part></tp:taxon-name>, <tp:taxon-name><tp:taxon-name-part taxon-name-part-type="order">Coleoptera</tp:taxon-name-part></tp:taxon-name>) with the description of a new species from Spain</article-title><source>Zookeys</source><day>01</day><month>07</month><year>2022</year><volume>1109</volume><fpage>17</fpage><lpage>48</lpage><pub-id pub-id-type="doi">10.3897/zookeys.1109.83863</pub-id></mixed-citation></tp:treatment-meta><tp:nomenclature><label>﻿</label><tp:taxon-name>
              <object-id xmlns:xlink="http://www.w3.org/1999/xlink" content-type="arpha" xlink:type="simple">08071F98-8C5D-549A-84C8-4588186ABE88</object-id>
              <tp:taxon-name-part taxon-name-part-type="genus" reg="Bolognaia">Bolognaia</tp:taxon-name-part>
              <object-id xmlns:xlink="http://www.w3.org/1999/xlink" content-type="zoobank" xlink:type="simple">https://zoobank.org/6B062E01-EF30-47F3-8ED2-42394FE7D532</object-id>
            </tp:taxon-name><tp:taxon-authority>Ruiz, García-París, Sánchez-Vialas &amp; Recuero, subgen. nov.</tp:taxon-authority></tp:nomenclature><tp:treatment-sec sec-type="type species" id="SECID0EPUCI"><title>Type species.</title><p><italic><tp:taxon-name><tp:taxon-name-part taxon-name-part-type="genus" reg="Meloe">Meloe</tp:taxon-name-part><tp:taxon-name-part taxon-name-part-type="species" reg="mediterraneus">mediterraneus</tp:taxon-name-part></tp:taxon-name></italic> Müller, 1925, by present designation.</p></tp:treatment-sec><tp:treatment-sec sec-type="description" id="SECID0EAVCI"><title>Description (adult).</title><p>Size small or medium to large (8–36 mm). Body integument black, dull grey or dark brown, occasionally sandy brown [<italic><tp:taxon-name><tp:taxon-name-part taxon-name-part-type="genus" reg="Eurymeloe">E.</tp:taxon-name-part><tp:taxon-name-part taxon-name-part-type="species" reg="pallidicolor">pallidicolor</tp:taxon-name-part></tp:taxon-name></italic> (Martínez de la Escalera, 1909)], with an opaque, silky or bright appearance, never bluish or metallic (Fig. <xref ref-type="fig" rid="F2">2C–J</xref>). Body pubescence quite distinct, black, yellowish, whitish or golden, short or very short. Head rounded, temples usually forming a regular arc, except in <italic><tp:taxon-name><tp:taxon-name-part taxon-name-part-type="genus" reg="Eurymeloe">E.</tp:taxon-name-part><tp:taxon-name-part taxon-name-part-type="species" reg="murinus">murinus</tp:taxon-name-part></tp:taxon-name></italic> (Brandt and Erichson 1832) and <italic><tp:taxon-name><tp:taxon-name-part taxon-name-part-type="genus" reg="Eurymeloe">E.</tp:taxon-name-part><tp:taxon-name-part taxon-name-part-type="species" reg="affinis">affinis</tp:taxon-name-part></tp:taxon-name></italic> (Lucas, 1847), which have strongly enlarged temples; occiput usually weakly concave. Medium-sized eyes [smaller in <italic><tp:taxon-name><tp:taxon-name-part taxon-name-part-type="genus" reg="Eurymeloe">E.</tp:taxon-name-part><tp:taxon-name-part taxon-name-part-type="species" reg="affinis">affinis</tp:taxon-name-part></tp:taxon-name></italic> and <italic><tp:taxon-name><tp:taxon-name-part taxon-name-part-type="genus" reg="Eurymeloe">E.</tp:taxon-name-part><tp:taxon-name-part taxon-name-part-type="species" reg="apivorus">apivorus</tp:taxon-name-part></tp:taxon-name></italic> (Reitter, 1895)], subreniform, moderately protruding, without a longitudinal depression behind them. Antennae moniliform, normally slender, not thickened towards the apex; long or medium in length, usually reaching the posterior margin of the pronotum or exceeding it; unmodified in males, straight. Antennomeres IV–IX subcylindrical, always longer than wide. Clypeus transverse, approximately twice as wide as long. Labrum wide, fore margin broadly emarginate. Mandibles robust, regularly curved along the outer margins. Pronotum slightly convex, transverse, mainly subhexagonal or subtrapezoidal, wider than long, usually 1.4–2.1 × as wide as long [in <italic><tp:taxon-name><tp:taxon-name-part taxon-name-part-type="genus" reg="Eurymeloe">E.</tp:taxon-name-part><tp:taxon-name-part taxon-name-part-type="species" reg="fernandezi">fernandezi</tp:taxon-name-part></tp:taxon-name></italic>, 1.2–1.3 × as wide as long], sides not parallel, converging backward, posterior margin broadly emarginated, posterior corners rounded. Pronotum surface variable, with or without a depressed area or groove in the middle, frequently with two depressed or smooth areas, diffuse, on both sides of the disc. Head and pronotum punctation fine to coarse, of variable density, always with pubescence. Posterior margin of mesonotum straight or weakly arcuate. Mesepisterna usually not meeting at the midline of the body. Elytra short and dehiscent, smooth to strongly rough, usually rugulose. Legs normal, usually slender, pubescent. Tarsomeres without hair pads on the inferior side, though some species [e.g., <italic><tp:taxon-name><tp:taxon-name-part taxon-name-part-type="genus" reg="Eurymeloe">E.</tp:taxon-name-part><tp:taxon-name-part taxon-name-part-type="species" reg="nanus">nanus</tp:taxon-name-part></tp:taxon-name></italic> (Lucas, 1847), <italic><tp:taxon-name><tp:taxon-name-part taxon-name-part-type="genus" reg="Eurymeloe">E.</tp:taxon-name-part><tp:taxon-name-part taxon-name-part-type="species" reg="baudueri">baudueri</tp:taxon-name-part></tp:taxon-name></italic> (Grenier, 1863), <italic><tp:taxon-name><tp:taxon-name-part taxon-name-part-type="genus" reg="Eurymeloe">E.</tp:taxon-name-part><tp:taxon-name-part taxon-name-part-type="species" reg="gomari">gomari</tp:taxon-name-part></tp:taxon-name></italic>] have fairly dense setose pubescence that appears as small and short brushes. Last abdominal ventrite broadly and deeply emarginated at the hind margin in males. Male genitalia: Gonostyli usually elongate, distal regions narrow with their apices acuminate or digitiform in lateral view; gonocoxal plate long, usually narrow and slightly widened at the middle in dorsal view; aedeagus usually elongate, equally long as or longer than gonoforceps.</p></tp:treatment-sec><tp:treatment-sec sec-type="etymology" id="SECID0ENYCI"><title>Etymology.</title><p>The name <italic><tp:taxon-name><tp:taxon-name-part taxon-name-part-type="genus" reg="Bolognaia">Bolognaia</tp:taxon-name-part></tp:taxon-name></italic>, formed by the noun “Bologna” plus the Italian suffix “–aia” derived from the Latin “–aria” (used, in this case, to form a word meaning an animal associated with the specified noun Bologna), is in honour of Marco A. Bologna, a distinguished Italian entomologist specialising in the <tp:taxon-name><tp:taxon-name-part taxon-name-part-type="genus" reg="Meloidae">Meloidae</tp:taxon-name-part></tp:taxon-name> and a friend who, among other excellent works, was able to clarify, for the first time, the complex taxonomy of the small-sized species of <italic><tp:taxon-name><tp:taxon-name-part taxon-name-part-type="genus" reg="Eurymeloe">Eurymeloe</tp:taxon-name-part></tp:taxon-name></italic> related to <italic><tp:taxon-name><tp:taxon-name-part taxon-name-part-type="genus" reg="Eurymeloe">E.</tp:taxon-name-part><tp:taxon-name-part taxon-name-part-type="species" reg="rugosus">rugosus</tp:taxon-name-part></tp:taxon-name></italic> for which the new subgenus is here erected.</p></tp:treatment-sec><tp:treatment-sec sec-type="Taxonomic remarks" id="SECID0ESZCI"><title>Taxonomic remarks.</title><p>We selected <italic><tp:taxon-name><tp:taxon-name-part taxon-name-part-type="genus" reg="Meloe">M.</tp:taxon-name-part><tp:taxon-name-part taxon-name-part-type="species" reg="mediterraneus">mediterraneus</tp:taxon-name-part></tp:taxon-name></italic> as the type species of <italic><tp:taxon-name><tp:taxon-name-part taxon-name-part-type="genus" reg="Bolognaia">Bolognaia</tp:taxon-name-part></tp:taxon-name></italic> because it is a morphologically well-characterised species, with low morphological or genetic intraspecific geographic differentiation (<xref ref-type="bibr" rid="B1">Bologna 1988</xref>, <xref ref-type="bibr" rid="B3">1991</xref>; <xref ref-type="bibr" rid="B50">Sánchez-Vialas et al. 2021</xref>), and without nomenclatural or identity problems associated to synonyms (<xref ref-type="bibr" rid="B22">García-París et al. 2010</xref>; <xref ref-type="bibr" rid="B7">Bologna 2020a</xref>). <italic><tp:taxon-name><tp:taxon-name-part taxon-name-part-type="genus" reg="Bolognaia">Bolognaia</tp:taxon-name-part></tp:taxon-name></italic>, a monophyletic subgenus, largely corresponds to the <italic><tp:taxon-name><tp:taxon-name-part taxon-name-part-type="genus" reg="Eurymeloe">E.</tp:taxon-name-part><tp:taxon-name-part taxon-name-part-type="species" reg="rugosus">rugosus</tp:taxon-name-part></tp:taxon-name></italic> species group of <italic><tp:taxon-name><tp:taxon-name-part taxon-name-part-type="genus" reg="Eurymeloe">Eurymeloe</tp:taxon-name-part></tp:taxon-name></italic> defined by <xref ref-type="bibr" rid="B1">Bologna (1988</xref>, <xref ref-type="bibr" rid="B3">1991</xref>). It includes species whose adults are characterised mainly by the following traits: small or medium body size; black, dull grey, or dark brown body colour; a distinctive black or pale-coloured (yellowish, whitish, or golden) pilosity; elongated and subcylindrical antennomeres that are longer than wide; and generally marked punctation and rugosity.</p><p>Based on molecular data (this work) and adult morphology (see <xref ref-type="bibr" rid="B39">Reitter 1895</xref>; Martínez de la Escalera 1909; <xref ref-type="bibr" rid="B37">Pliginskij 1910</xref>; <xref ref-type="bibr" rid="B32">Pardo Alcaide 1951</xref>; <xref ref-type="bibr" rid="B25">Kaszab 1958</xref>, <xref ref-type="bibr" rid="B26">1983</xref>; <xref ref-type="bibr" rid="B1">Bologna 1988</xref>, <xref ref-type="bibr" rid="B3">1991</xref>, <xref ref-type="bibr" rid="B4">1994a</xref>, <xref ref-type="bibr" rid="B5">1994b</xref>; <xref ref-type="bibr" rid="B45">Ruiz and García-París 2009</xref>, <xref ref-type="bibr" rid="B46">2015</xref>; <xref ref-type="bibr" rid="B21">García-París and Ruiz 2011</xref>; <xref ref-type="bibr" rid="B17">Di Giulio et al. 2013</xref>), we include within the subgenus <tp:taxon-name><tp:taxon-name-part taxon-name-part-type="genus" reg="Eurymeloe"/><tp:taxon-name-part taxon-name-part-type="subgenus" reg="Bolognaia">Bolognaia</tp:taxon-name-part></tp:taxon-name> the following species: <tp:taxon-name><tp:taxon-name-part taxon-name-part-type="genus" reg="Eurymeloe">Eurymeloe</tp:taxon-name-part> (<tp:taxon-name-part taxon-name-part-type="subgenus" reg="Bolognaia">Bolognaia</tp:taxon-name-part>) <tp:taxon-name-part taxon-name-part-type="species" reg="affinis">affinis</tp:taxon-name-part></tp:taxon-name> (Lucas, 1847), <tp:taxon-name><tp:taxon-name-part taxon-name-part-type="genus" reg="Eurymeloe">E.</tp:taxon-name-part> (<tp:taxon-name-part taxon-name-part-type="subgenus" reg="Bolognaia">B.</tp:taxon-name-part>) <tp:taxon-name-part taxon-name-part-type="species" reg="apivorus">apivorus</tp:taxon-name-part></tp:taxon-name> (Reitter, 1895), <tp:taxon-name><tp:taxon-name-part taxon-name-part-type="genus" reg="Eurymeloe">E.</tp:taxon-name-part> (<tp:taxon-name-part taxon-name-part-type="subgenus" reg="Bolognaia">B.</tp:taxon-name-part>) <tp:taxon-name-part taxon-name-part-type="species" reg="apenninicus">apenninicus</tp:taxon-name-part></tp:taxon-name> (Bologna, 1988), <tp:taxon-name><tp:taxon-name-part taxon-name-part-type="genus" reg="Eurymeloe">E.</tp:taxon-name-part> (<tp:taxon-name-part taxon-name-part-type="subgenus" reg="Bolognaia">B.</tp:taxon-name-part>) <tp:taxon-name-part taxon-name-part-type="species" reg="baamarani">baamarani</tp:taxon-name-part></tp:taxon-name> (<xref ref-type="bibr" rid="B46">Ruiz and García-París 2015</xref>), <tp:taxon-name><tp:taxon-name-part taxon-name-part-type="genus" reg="Eurymeloe">E.</tp:taxon-name-part> (<tp:taxon-name-part taxon-name-part-type="subgenus" reg="Bolognaia">B.</tp:taxon-name-part>) <tp:taxon-name-part taxon-name-part-type="species" reg="baudii">baudii</tp:taxon-name-part></tp:taxon-name> (Leoni, 1907), <tp:taxon-name><tp:taxon-name-part taxon-name-part-type="genus" reg="Eurymeloe">E.</tp:taxon-name-part> (<tp:taxon-name-part taxon-name-part-type="subgenus" reg="Bolognaia">B.</tp:taxon-name-part>) <tp:taxon-name-part taxon-name-part-type="species" reg="baudueri">baudueri</tp:taxon-name-part></tp:taxon-name> (Grenier, 1863), <tp:taxon-name><tp:taxon-name-part taxon-name-part-type="genus" reg="Eurymeloe">E.</tp:taxon-name-part> (<tp:taxon-name-part taxon-name-part-type="subgenus" reg="Bolognaia">B.</tp:taxon-name-part>) <tp:taxon-name-part taxon-name-part-type="species" reg="fernandezi">fernandezi</tp:taxon-name-part></tp:taxon-name>, <tp:taxon-name><tp:taxon-name-part taxon-name-part-type="genus" reg="Eurymeloe">E.</tp:taxon-name-part> (<tp:taxon-name-part taxon-name-part-type="subgenus" reg="Bolognaia">B.</tp:taxon-name-part>) <tp:taxon-name-part taxon-name-part-type="species" reg="flavicomus">flavicomus</tp:taxon-name-part></tp:taxon-name> (Wollaston, 1854), <tp:taxon-name><tp:taxon-name-part taxon-name-part-type="genus" reg="Eurymeloe">E.</tp:taxon-name-part> (<tp:taxon-name-part taxon-name-part-type="subgenus" reg="Bolognaia">B.</tp:taxon-name-part>) <tp:taxon-name-part taxon-name-part-type="species" reg="ganglbaueri">ganglbaueri</tp:taxon-name-part></tp:taxon-name>, <tp:taxon-name><tp:taxon-name-part taxon-name-part-type="genus" reg="Eurymeloe">E.</tp:taxon-name-part> (<tp:taxon-name-part taxon-name-part-type="subgenus" reg="Bolognaia">B.</tp:taxon-name-part>) <tp:taxon-name-part taxon-name-part-type="species" reg="glazunovi">glazunovi</tp:taxon-name-part></tp:taxon-name> (Pliginskij, 1910), <tp:taxon-name><tp:taxon-name-part taxon-name-part-type="genus" reg="Eurymeloe">E.</tp:taxon-name-part> (<tp:taxon-name-part taxon-name-part-type="subgenus" reg="Bolognaia">B.</tp:taxon-name-part>) <tp:taxon-name-part taxon-name-part-type="species" reg="gomari">gomari</tp:taxon-name-part></tp:taxon-name>, <tp:taxon-name><tp:taxon-name-part taxon-name-part-type="genus" reg="Eurymeloe">E.</tp:taxon-name-part> (<tp:taxon-name-part taxon-name-part-type="subgenus" reg="Bolognaia">B.</tp:taxon-name-part>) <tp:taxon-name-part taxon-name-part-type="species" reg="kandaharicus">kandaharicus</tp:taxon-name-part></tp:taxon-name> (Kaszab, 1958), <tp:taxon-name><tp:taxon-name-part taxon-name-part-type="genus" reg="Eurymeloe">E.</tp:taxon-name-part> (<tp:taxon-name-part taxon-name-part-type="subgenus" reg="Bolognaia">B.</tp:taxon-name-part>) <tp:taxon-name-part taxon-name-part-type="species" reg="mediterraneus">mediterraneus</tp:taxon-name-part></tp:taxon-name>, <tp:taxon-name><tp:taxon-name-part taxon-name-part-type="genus" reg="Eurymeloe">E.</tp:taxon-name-part> (<tp:taxon-name-part taxon-name-part-type="subgenus" reg="Bolognaia">B.</tp:taxon-name-part>) <tp:taxon-name-part taxon-name-part-type="species" reg="murinus">murinus</tp:taxon-name-part></tp:taxon-name>, <tp:taxon-name><tp:taxon-name-part taxon-name-part-type="genus" reg="Eurymeloe">E.</tp:taxon-name-part> (<tp:taxon-name-part taxon-name-part-type="subgenus" reg="Bolognaia">B.</tp:taxon-name-part>) <tp:taxon-name-part taxon-name-part-type="species" reg="nanus">nanus</tp:taxon-name-part></tp:taxon-name>, <tp:taxon-name><tp:taxon-name-part taxon-name-part-type="genus" reg="Eurymeloe">E.</tp:taxon-name-part> (<tp:taxon-name-part taxon-name-part-type="subgenus" reg="Bolognaia">B.</tp:taxon-name-part>) <tp:taxon-name-part taxon-name-part-type="species" reg="omanicus">omanicus</tp:taxon-name-part></tp:taxon-name> (Kaszab, 1983), <tp:taxon-name><tp:taxon-name-part taxon-name-part-type="genus" reg="Eurymeloe">E.</tp:taxon-name-part> (<tp:taxon-name-part taxon-name-part-type="subgenus" reg="Bolognaia">B.</tp:taxon-name-part>) <tp:taxon-name-part taxon-name-part-type="species" reg="pallidicolor">pallidicolor</tp:taxon-name-part></tp:taxon-name>, and <tp:taxon-name><tp:taxon-name-part taxon-name-part-type="genus" reg="Eurymeloe">E.</tp:taxon-name-part> (<tp:taxon-name-part taxon-name-part-type="subgenus" reg="Bolognaia">B.</tp:taxon-name-part>) <tp:taxon-name-part taxon-name-part-type="species" reg="rugosus">rugosus</tp:taxon-name-part></tp:taxon-name>.</p><p>According to our molecular analyses (Fig. <xref ref-type="fig" rid="F1">1</xref>), three sublineages can be recognised within <italic><tp:taxon-name><tp:taxon-name-part taxon-name-part-type="genus" reg="Bolognaia">Bolognaia</tp:taxon-name-part></tp:taxon-name></italic>: two generally corresponding to <xref ref-type="bibr" rid="B1">Bologna’s (1988)</xref> subgroups A and B, defined by presenting, respectively, an entirely black body pilosity (in our analyses, <italic><tp:taxon-name><tp:taxon-name-part taxon-name-part-type="genus" reg="Eurymeloe">E.</tp:taxon-name-part><tp:taxon-name-part taxon-name-part-type="species" reg="mediterraneus">mediterraneus</tp:taxon-name-part></tp:taxon-name></italic>, <italic><tp:taxon-name><tp:taxon-name-part taxon-name-part-type="genus" reg="Eurymeloe">E.</tp:taxon-name-part><tp:taxon-name-part taxon-name-part-type="species" reg="apivorus">apivorus</tp:taxon-name-part></tp:taxon-name></italic>, and <italic><tp:taxon-name><tp:taxon-name-part taxon-name-part-type="genus" reg="Eurymeloe">E.</tp:taxon-name-part><tp:taxon-name-part taxon-name-part-type="species" reg="glazunovi">glazunovi</tp:taxon-name-part></tp:taxon-name></italic>) or a pale-coloured (whitish, yellowish, reddish yellow, or golden) pilosity over the entire body or parts of it [in our analyses, <italic><tp:taxon-name><tp:taxon-name-part taxon-name-part-type="genus" reg="Eurymeloe">E.</tp:taxon-name-part><tp:taxon-name-part taxon-name-part-type="species" reg="ganglbaueri">ganglbaueri</tp:taxon-name-part></tp:taxon-name></italic>, <italic><tp:taxon-name><tp:taxon-name-part taxon-name-part-type="genus" reg="Eurymeloe">E.</tp:taxon-name-part><tp:taxon-name-part taxon-name-part-type="species" reg="murinus">murinus</tp:taxon-name-part></tp:taxon-name></italic>, <italic><tp:taxon-name><tp:taxon-name-part taxon-name-part-type="genus" reg="Eurymeloe">E.</tp:taxon-name-part><tp:taxon-name-part taxon-name-part-type="species" reg="nanus">nanus</tp:taxon-name-part></tp:taxon-name></italic>, <italic><tp:taxon-name><tp:taxon-name-part taxon-name-part-type="genus" reg="Eurymeloe">E.</tp:taxon-name-part><tp:taxon-name-part taxon-name-part-type="species" reg="gomari">gomari</tp:taxon-name-part></tp:taxon-name></italic>, <italic><tp:taxon-name><tp:taxon-name-part taxon-name-part-type="genus" reg="Eurymeloe">E.</tp:taxon-name-part><tp:taxon-name-part taxon-name-part-type="species" reg="rugosus">rugosus</tp:taxon-name-part></tp:taxon-name></italic>, and <italic><tp:taxon-name><tp:taxon-name-part taxon-name-part-type="genus" reg="Eurymeloe">Eurymeloe</tp:taxon-name-part><tp:taxon-name-part taxon-name-part-type="species" reg="orobates">orobates</tp:taxon-name-part></tp:taxon-name></italic> sp. nov. from central Spain]. Notably, based on our molecular analyses, <italic><tp:taxon-name><tp:taxon-name-part taxon-name-part-type="genus" reg="Eurymeloe">E.</tp:taxon-name-part><tp:taxon-name-part taxon-name-part-type="species" reg="rugosus">rugosus</tp:taxon-name-part></tp:taxon-name></italic>, which was included in <xref ref-type="bibr" rid="B1">Bologna’s (1988)</xref> subgroup A, appears to be genetically more related to the species included in his subgroup B. In this regard, following a detailed examination of some specimens belonging to <italic><tp:taxon-name><tp:taxon-name-part taxon-name-part-type="genus" reg="Eurymeloe">E.</tp:taxon-name-part><tp:taxon-name-part taxon-name-part-type="species" reg="rugosus">rugosus</tp:taxon-name-part></tp:taxon-name></italic>, we observed that several have inconspicuous brownish and reddish to yellowish setae (but not tufts) on their abdominal tergites, similar to those observed on the morphologically related species <italic><tp:taxon-name><tp:taxon-name-part taxon-name-part-type="genus" reg="Eurymeloe">E.</tp:taxon-name-part><tp:taxon-name-part taxon-name-part-type="species" reg="apenninicus">apenninicus</tp:taxon-name-part></tp:taxon-name></italic> (<abbrev xmlns:xlink="http://www.w3.org/1999/xlink" xlink:title="J. L. Ruiz, Ceuta, Spain" id="ABBRID0EALDI" xlink:type="simple">JLR</abbrev>, pers. obs.). In fact, <xref ref-type="bibr" rid="B19">Escherich (1890)</xref> and <xref ref-type="bibr" rid="B1">Bologna (1988</xref>, <xref ref-type="bibr" rid="B3">1991</xref>) pointed out that some specimens of <italic><tp:taxon-name><tp:taxon-name-part taxon-name-part-type="genus" reg="Eurymeloe">E.</tp:taxon-name-part><tp:taxon-name-part taxon-name-part-type="species" reg="rugosus">rugosus</tp:taxon-name-part></tp:taxon-name></italic> show yellowish brown setae on the last abdominal tergites; these correspond to the named var. <tp:taxon-name><tp:taxon-name-part taxon-name-part-type="genus" reg="Eurymeloe"/><tp:taxon-name-part taxon-name-part-type="species" reg="rugosus"/><tp:taxon-name-part taxon-name-part-type="variety" reg="abdominalis">abdominalis</tp:taxon-name-part></tp:taxon-name> (<xref ref-type="bibr" rid="B19">Escherich 1890</xref>) (which has even been confused with <italic><tp:taxon-name><tp:taxon-name-part taxon-name-part-type="genus" reg="Eurymeloe">E.</tp:taxon-name-part><tp:taxon-name-part taxon-name-part-type="species" reg="ganglbaueri">ganglbaueri</tp:taxon-name-part></tp:taxon-name></italic>, see <xref ref-type="bibr" rid="B1">Bologna 1988</xref>: 247). Likewise, <italic><tp:taxon-name><tp:taxon-name-part taxon-name-part-type="genus" reg="Eurymeloe">E.</tp:taxon-name-part><tp:taxon-name-part taxon-name-part-type="species" reg="ganglbaueri">ganglbaueri</tp:taxon-name-part></tp:taxon-name></italic>, which presents a golden-yellow pilosity on a part of the body, resolved as genetically more related to species in subgroup B. The third sublineage diverged from its sister group, the A and B sublineages, during the Middle Miocene (<xref ref-type="bibr" rid="B50">Sánchez-Vialas et al. 2021</xref>). This sublineage is composed of only one species, <italic><tp:taxon-name><tp:taxon-name-part taxon-name-part-type="genus" reg="Eurymeloe">E.</tp:taxon-name-part><tp:taxon-name-part taxon-name-part-type="species" reg="fernandezi">fernandezi</tp:taxon-name-part></tp:taxon-name></italic>, an endemic of the Canary Islands that is morphologically singular and isolated within the subgenus (<xref ref-type="bibr" rid="B32">Pardo Alcaide 1951</xref>; <xref ref-type="bibr" rid="B1">Bologna 1988</xref>, <xref ref-type="bibr" rid="B3">1991</xref>, <xref ref-type="bibr" rid="B4">1994a</xref>; <xref ref-type="bibr" rid="B46">Ruiz and García-París 2015</xref>).</p><p>For practical purposes, but also supported by our analyses and some morphological traits (mainly, pilosity colour, integument aspect, pronotum punctation, and elytra rugosity; see <xref ref-type="bibr" rid="B1">Bologna 1988</xref>; <xref ref-type="bibr" rid="B45">Ruiz and García-París 2009</xref>, <xref ref-type="bibr" rid="B46">2015</xref>), we redefine the specific composition of the subgroups established by <xref ref-type="bibr" rid="B1">Bologna (1988)</xref> within <italic><tp:taxon-name><tp:taxon-name-part taxon-name-part-type="genus" reg="Bolognaia">Bolognaia</tp:taxon-name-part></tp:taxon-name></italic> (defined as the <italic><tp:taxon-name><tp:taxon-name-part taxon-name-part-type="genus" reg="Eurymeloe">E.</tp:taxon-name-part><tp:taxon-name-part taxon-name-part-type="species" reg="rugosus">rugosus</tp:taxon-name-part></tp:taxon-name></italic> species group by <xref ref-type="bibr" rid="B1">Bologna 1988</xref>) as follows:</p><p>(1) group A or <italic><tp:taxon-name><tp:taxon-name-part taxon-name-part-type="genus" reg="Eurymeloe">E.</tp:taxon-name-part><tp:taxon-name-part taxon-name-part-type="species" reg="mediterraneus">mediterraneus</tp:taxon-name-part></tp:taxon-name></italic> group (now renamed), characterised mainly by a dark body pilosity (black or dark brown) and a black body integument that is usually glossy, semi-glossy, or silky in appearance [exceptionally, it is matte as in <tp:taxon-name><tp:taxon-name-part taxon-name-part-type="genus" reg="Eurymeloe">E.</tp:taxon-name-part> (<tp:taxon-name-part taxon-name-part-type="subgenus" reg="Bolognaia">B.</tp:taxon-name-part>) <tp:taxon-name-part taxon-name-part-type="species" reg="baamarani">baamarani</tp:taxon-name-part></tp:taxon-name>]. This group integrates the following species: <tp:taxon-name><tp:taxon-name-part taxon-name-part-type="genus" reg="Eurymeloe">E.</tp:taxon-name-part> (<tp:taxon-name-part taxon-name-part-type="subgenus" reg="Bolognaia">B.</tp:taxon-name-part>) <tp:taxon-name-part taxon-name-part-type="species" reg="affinis">affinis</tp:taxon-name-part></tp:taxon-name>, <tp:taxon-name><tp:taxon-name-part taxon-name-part-type="genus" reg="Eurymeloe">E.</tp:taxon-name-part> (<tp:taxon-name-part taxon-name-part-type="subgenus" reg="Bolognaia">B.</tp:taxon-name-part>) <tp:taxon-name-part taxon-name-part-type="species" reg="apivorus">apivorus</tp:taxon-name-part></tp:taxon-name>, <tp:taxon-name><tp:taxon-name-part taxon-name-part-type="genus" reg="Eurymeloe">E.</tp:taxon-name-part> (<tp:taxon-name-part taxon-name-part-type="subgenus" reg="Bolognaia">B.</tp:taxon-name-part>) <tp:taxon-name-part taxon-name-part-type="species" reg="baamarani">baamarani</tp:taxon-name-part></tp:taxon-name>, <tp:taxon-name><tp:taxon-name-part taxon-name-part-type="genus" reg="Eurymeloe">E.</tp:taxon-name-part> (<tp:taxon-name-part taxon-name-part-type="subgenus" reg="Bolognaia">B.</tp:taxon-name-part>) <tp:taxon-name-part taxon-name-part-type="species" reg="baudii">baudii</tp:taxon-name-part></tp:taxon-name>, <tp:taxon-name><tp:taxon-name-part taxon-name-part-type="genus" reg="Eurymeloe">E.</tp:taxon-name-part> (<tp:taxon-name-part taxon-name-part-type="subgenus" reg="Bolognaia">B.</tp:taxon-name-part>) <tp:taxon-name-part taxon-name-part-type="species" reg="glazunovi">glazunovi</tp:taxon-name-part></tp:taxon-name>, and <tp:taxon-name><tp:taxon-name-part taxon-name-part-type="genus" reg="Eurymeloe">E.</tp:taxon-name-part> (<tp:taxon-name-part taxon-name-part-type="subgenus" reg="Bolognaia">B.</tp:taxon-name-part>) <tp:taxon-name-part taxon-name-part-type="species" reg="mediterraneus">mediterraneus</tp:taxon-name-part></tp:taxon-name>. In some specimens of <tp:taxon-name><tp:taxon-name-part taxon-name-part-type="genus" reg="Eurymeloe">E.</tp:taxon-name-part> (<tp:taxon-name-part taxon-name-part-type="subgenus" reg="Bolognaia">B.</tp:taxon-name-part>) <tp:taxon-name-part taxon-name-part-type="species" reg="mediterraneus">mediterraneus</tp:taxon-name-part></tp:taxon-name>, particularly those from Sardinia (<xref ref-type="bibr" rid="B1">Bologna 1988</xref>, <xref ref-type="bibr" rid="B3">1991</xref>), the pilosity of the temples, pronotum and, sometimes, abdomen, is brown. The unstudied <tp:taxon-name><tp:taxon-name-part taxon-name-part-type="genus" reg="Eurymeloe">E.</tp:taxon-name-part> (<tp:taxon-name-part taxon-name-part-type="subgenus" reg="Bolognaia">B.</tp:taxon-name-part>) <tp:taxon-name-part taxon-name-part-type="species" reg="affinis">affinis</tp:taxon-name-part> <tp:taxon-name-part taxon-name-part-type="subspecies" reg="setosus">setosus</tp:taxon-name-part></tp:taxon-name> Escherich, 1890 from Algeria, which differs from the typical form of the species by the presence of isolated yellowish setae along the abdominal tergites, among other traits (e.g., smaller size, constant frontal furrow, and different elytral sculpture) (<xref ref-type="bibr" rid="B19">Escherich 1890</xref>; <xref ref-type="bibr" rid="B1">Bologna 1988</xref>, <xref ref-type="bibr" rid="B3">1991</xref>; <xref ref-type="bibr" rid="B17">Di Giulio et al. 2013</xref>), possibly constitutes a distinct species, as mentioned by <xref ref-type="bibr" rid="B17">Di Giulio et al. (2013)</xref> and previously suggested by <xref ref-type="bibr" rid="B19">Escherich (1890)</xref> and Peyerimhoff (in <xref ref-type="bibr" rid="B15">Cros 1934</xref>: 90).</p><p>(2) group B or <italic><tp:taxon-name><tp:taxon-name-part taxon-name-part-type="genus" reg="Eurymeloe">E.</tp:taxon-name-part><tp:taxon-name-part taxon-name-part-type="species" reg="murinus">murinus</tp:taxon-name-part></tp:taxon-name></italic> group, characterised mainly by a pale-coloured (reddish, golden, brownish, yellowish, or whitish) body pilosity, either over the entire body or parts of it, and a body integument that is usually greyish, greyish black, or dark brown and opaque; exceptionally, it is glossy black as in <tp:taxon-name><tp:taxon-name-part taxon-name-part-type="genus" reg="Eurymeloe">E.</tp:taxon-name-part> (<tp:taxon-name-part taxon-name-part-type="subgenus" reg="Bolognaia">B.</tp:taxon-name-part>) <tp:taxon-name-part taxon-name-part-type="species" reg="apenninicus">apenninicus</tp:taxon-name-part></tp:taxon-name> and <tp:taxon-name><tp:taxon-name-part taxon-name-part-type="genus" reg="Eurymeloe">E.</tp:taxon-name-part> (<tp:taxon-name-part taxon-name-part-type="subgenus" reg="Bolognaia">B.</tp:taxon-name-part>) <tp:taxon-name-part taxon-name-part-type="species" reg="rugosus">rugosus</tp:taxon-name-part></tp:taxon-name>. This group comprises the following species: <tp:taxon-name><tp:taxon-name-part taxon-name-part-type="genus" reg="Eurymeloe">E.</tp:taxon-name-part> (<tp:taxon-name-part taxon-name-part-type="subgenus" reg="Bolognaia">B.</tp:taxon-name-part>) <tp:taxon-name-part taxon-name-part-type="species" reg="apenninicus">apenninicus</tp:taxon-name-part></tp:taxon-name>, <tp:taxon-name><tp:taxon-name-part taxon-name-part-type="genus" reg="Eurymeloe">E.</tp:taxon-name-part> (<tp:taxon-name-part taxon-name-part-type="subgenus" reg="Bolognaia">B.</tp:taxon-name-part>) <tp:taxon-name-part taxon-name-part-type="species" reg="baudueri">baudueri</tp:taxon-name-part></tp:taxon-name>, <tp:taxon-name><tp:taxon-name-part taxon-name-part-type="genus" reg="Eurymeloe">E.</tp:taxon-name-part> (<tp:taxon-name-part taxon-name-part-type="subgenus" reg="Bolognaia">B.</tp:taxon-name-part>) <tp:taxon-name-part taxon-name-part-type="species" reg="flavicomus">flavicomus</tp:taxon-name-part></tp:taxon-name>, <tp:taxon-name><tp:taxon-name-part taxon-name-part-type="genus" reg="Eurymeloe">E.</tp:taxon-name-part> (<tp:taxon-name-part taxon-name-part-type="subgenus" reg="Bolognaia">B.</tp:taxon-name-part>) <tp:taxon-name-part taxon-name-part-type="species" reg="ganglbaueri">ganglbaueri</tp:taxon-name-part></tp:taxon-name>, <tp:taxon-name><tp:taxon-name-part taxon-name-part-type="genus" reg="Eurymeloe">E.</tp:taxon-name-part> (<tp:taxon-name-part taxon-name-part-type="subgenus" reg="Bolognaia">B.</tp:taxon-name-part>) <tp:taxon-name-part taxon-name-part-type="species" reg="gomari">gomari</tp:taxon-name-part></tp:taxon-name>, <tp:taxon-name><tp:taxon-name-part taxon-name-part-type="genus" reg="Eurymeloe">E.</tp:taxon-name-part> (<tp:taxon-name-part taxon-name-part-type="subgenus" reg="Bolognaia">B.</tp:taxon-name-part>) <tp:taxon-name-part taxon-name-part-type="species" reg="kandaharicus">kandaharicus</tp:taxon-name-part></tp:taxon-name>, <tp:taxon-name><tp:taxon-name-part taxon-name-part-type="genus" reg="Eurymeloe">E.</tp:taxon-name-part> (<tp:taxon-name-part taxon-name-part-type="subgenus" reg="Bolognaia">B.</tp:taxon-name-part>) <tp:taxon-name-part taxon-name-part-type="species" reg="murinus">murinus</tp:taxon-name-part></tp:taxon-name>, <tp:taxon-name><tp:taxon-name-part taxon-name-part-type="genus" reg="Eurymeloe">E.</tp:taxon-name-part> (<tp:taxon-name-part taxon-name-part-type="subgenus" reg="Bolognaia">B.</tp:taxon-name-part>) <tp:taxon-name-part taxon-name-part-type="species" reg="nanus">nanus</tp:taxon-name-part></tp:taxon-name>, <tp:taxon-name><tp:taxon-name-part taxon-name-part-type="genus" reg="Eurymeloe">E.</tp:taxon-name-part> (<tp:taxon-name-part taxon-name-part-type="subgenus" reg="Bolognaia">B.</tp:taxon-name-part>) <tp:taxon-name-part taxon-name-part-type="species" reg="omanicus">omanicus</tp:taxon-name-part></tp:taxon-name>, <tp:taxon-name><tp:taxon-name-part taxon-name-part-type="genus" reg="Eurymeloe">E.</tp:taxon-name-part> (<tp:taxon-name-part taxon-name-part-type="subgenus" reg="Bolognaia">B.</tp:taxon-name-part>) <tp:taxon-name-part taxon-name-part-type="species" reg="pallidicolor">pallidicolor</tp:taxon-name-part></tp:taxon-name>, and <tp:taxon-name><tp:taxon-name-part taxon-name-part-type="genus" reg="Eurymeloe">E.</tp:taxon-name-part> (<tp:taxon-name-part taxon-name-part-type="subgenus" reg="Bolognaia">B.</tp:taxon-name-part>) <tp:taxon-name-part taxon-name-part-type="species" reg="rugosus">rugosus</tp:taxon-name-part></tp:taxon-name>. Within this group, <tp:taxon-name><tp:taxon-name-part taxon-name-part-type="genus" reg="Eurymeloe">E.</tp:taxon-name-part> (<tp:taxon-name-part taxon-name-part-type="subgenus" reg="Bolognaia">B.</tp:taxon-name-part>) <tp:taxon-name-part taxon-name-part-type="species" reg="apenninicus">apenninicus</tp:taxon-name-part></tp:taxon-name> and <tp:taxon-name><tp:taxon-name-part taxon-name-part-type="genus" reg="Eurymeloe">E.</tp:taxon-name-part> (<tp:taxon-name-part taxon-name-part-type="subgenus" reg="Bolognaia">B.</tp:taxon-name-part>) <tp:taxon-name-part taxon-name-part-type="species" reg="rugosus">rugosus</tp:taxon-name-part></tp:taxon-name> can be clearly differentiated from the others by having a glossy black body integument and dark reddish brown (sometimes almost black) body setation, with scattered and sparse yellowish brown short setae on the abdominal tergites that are often barely noticeable.</p><p>(3) group C, composed by only <tp:taxon-name><tp:taxon-name-part taxon-name-part-type="genus" reg="Eurymeloe">E.</tp:taxon-name-part> (<tp:taxon-name-part taxon-name-part-type="subgenus" reg="Bolognaia">B.</tp:taxon-name-part>) <tp:taxon-name-part taxon-name-part-type="species" reg="fernandezi">fernandezi</tp:taxon-name-part></tp:taxon-name>, well characterised morphologically within <italic><tp:taxon-name><tp:taxon-name-part taxon-name-part-type="genus" reg="Bolognaia">Bolognaia</tp:taxon-name-part></tp:taxon-name></italic> (see <xref ref-type="bibr" rid="B32">Pardo Alcaide 1951</xref>; <xref ref-type="bibr" rid="B46">Ruiz and García-París 2015</xref>).</p><p><xref ref-type="bibr" rid="B1">Bologna (1988</xref>, <xref ref-type="bibr" rid="B2">1990</xref>) integrated <italic><tp:taxon-name><tp:taxon-name-part taxon-name-part-type="genus" reg="Meloe">M.</tp:taxon-name-part><tp:taxon-name-part taxon-name-part-type="species" reg="saharensis">saharensis</tp:taxon-name-part></tp:taxon-name></italic> (= <italic><tp:taxon-name><tp:taxon-name-part taxon-name-part-type="genus" reg="Meloe">M.</tp:taxon-name-part><tp:taxon-name-part taxon-name-part-type="species" reg="otini">otini</tp:taxon-name-part></tp:taxon-name></italic> Peyerimhoff, 1949, <italic><tp:taxon-name><tp:taxon-name-part taxon-name-part-type="genus" reg="Meloe">M.</tp:taxon-name-part><tp:taxon-name-part taxon-name-part-type="species" reg="marianii">marianii</tp:taxon-name-part></tp:taxon-name></italic> Kaszab, 1983; see <xref ref-type="bibr" rid="B47">Ruiz et al. 2010</xref>; <xref ref-type="bibr" rid="B7">Bologna 2020a</xref>) and <italic><tp:taxon-name><tp:taxon-name-part taxon-name-part-type="genus" reg="Meloe">M.</tp:taxon-name-part><tp:taxon-name-part taxon-name-part-type="species" reg="vignai">vignai</tp:taxon-name-part></tp:taxon-name></italic> in the <italic><tp:taxon-name><tp:taxon-name-part taxon-name-part-type="genus" reg="Eurymeloe">E.</tp:taxon-name-part><tp:taxon-name-part taxon-name-part-type="species" reg="rugosus">rugosus</tp:taxon-name-part></tp:taxon-name></italic> species group. <xref ref-type="bibr" rid="B47">Ruiz et al. (2010)</xref> considered the closely related <italic><tp:taxon-name><tp:taxon-name-part taxon-name-part-type="genus" reg="Eurymeloe">E.</tp:taxon-name-part><tp:taxon-name-part taxon-name-part-type="species" reg="saharensis">saharensis</tp:taxon-name-part></tp:taxon-name></italic> and <italic><tp:taxon-name><tp:taxon-name-part taxon-name-part-type="genus" reg="Eurymeloe">E.</tp:taxon-name-part><tp:taxon-name-part taxon-name-part-type="species" reg="vignai">vignai</tp:taxon-name-part></tp:taxon-name></italic> as morphologically isolated and proposed a new group for them. As neither <italic><tp:taxon-name><tp:taxon-name-part taxon-name-part-type="genus" reg="Eurymeloe">E.</tp:taxon-name-part><tp:taxon-name-part taxon-name-part-type="species" reg="saharensis">saharensis</tp:taxon-name-part></tp:taxon-name></italic> nor <italic><tp:taxon-name><tp:taxon-name-part taxon-name-part-type="genus" reg="Eurymeloe">E.</tp:taxon-name-part><tp:taxon-name-part taxon-name-part-type="species" reg="vignai">vignai</tp:taxon-name-part></tp:taxon-name></italic> have been studied at the molecular level, we have tentatively ascribed them to <italic><tp:taxon-name><tp:taxon-name-part taxon-name-part-type="genus" reg="Bolognaia">Bolognaia</tp:taxon-name-part></tp:taxon-name></italic> as <tp:taxon-name><tp:taxon-name-part taxon-name-part-type="genus" reg="Eurymeloe">Eurymeloe</tp:taxon-name-part> (<tp:taxon-name-part taxon-name-part-type="subgenus" reg="Bolognaia">Bolognaia</tp:taxon-name-part>) <tp:taxon-name-part taxon-name-part-type="species" reg="saharensis">saharensis</tp:taxon-name-part></tp:taxon-name> (Chobaut, 1898) and <italic><tp:taxon-name><tp:taxon-name-part taxon-name-part-type="genus" reg="Eurymeloe">E.</tp:taxon-name-part> (<tp:taxon-name-part taxon-name-part-type="genus" reg="Bolognaia">B.</tp:taxon-name-part>) <tp:taxon-name-part taxon-name-part-type="species" reg="vignai">vignai</tp:taxon-name-part></tp:taxon-name></italic> (Bologna, 1990).</p><p><xref ref-type="bibr" rid="B50">Sánchez-Vialas et al. (2021)</xref> considered the six Asian species that <xref ref-type="bibr" rid="B1">Bologna (1988)</xref> included in the <italic><tp:taxon-name><tp:taxon-name-part taxon-name-part-type="genus" reg="Eurymeloe">E.</tp:taxon-name-part><tp:taxon-name-part taxon-name-part-type="species" reg="rugosus">rugosus</tp:taxon-name-part></tp:taxon-name></italic> species group as belonging to <italic><tp:taxon-name><tp:taxon-name-part taxon-name-part-type="genus" reg="Eurymeloe">Eurymeloe</tp:taxon-name-part></tp:taxon-name></italic>. These species are <italic><tp:taxon-name><tp:taxon-name-part taxon-name-part-type="genus" reg="Eurymeloe">Eurymeloe</tp:taxon-name-part><tp:taxon-name-part taxon-name-part-type="species" reg="heptapotamicus">heptapotamicus</tp:taxon-name-part></tp:taxon-name></italic> (Pliginski, 1910), <italic><tp:taxon-name><tp:taxon-name-part taxon-name-part-type="genus" reg="Eurymeloe">E.</tp:taxon-name-part><tp:taxon-name-part taxon-name-part-type="species" reg="primaeveris">primaeveris</tp:taxon-name-part></tp:taxon-name></italic> (Kaszab, 1958), <italic><tp:taxon-name><tp:taxon-name-part taxon-name-part-type="genus" reg="Eurymeloe">E.</tp:taxon-name-part><tp:taxon-name-part taxon-name-part-type="species" reg="punjabensis">punjabensis</tp:taxon-name-part></tp:taxon-name></italic> (Kaszab, 1958), <italic><tp:taxon-name><tp:taxon-name-part taxon-name-part-type="genus" reg="Eurymeloe">E.</tp:taxon-name-part><tp:taxon-name-part taxon-name-part-type="species" reg="schmidi">schmidi</tp:taxon-name-part></tp:taxon-name></italic> (Kaszab, 1978), <italic><tp:taxon-name><tp:taxon-name-part taxon-name-part-type="genus" reg="Eurymeloe">E.</tp:taxon-name-part><tp:taxon-name-part taxon-name-part-type="species" reg="scutellatus">scutellatus</tp:taxon-name-part></tp:taxon-name></italic> (Reitter, 1895), and <italic><tp:taxon-name><tp:taxon-name-part taxon-name-part-type="genus" reg="Eurymeloe">E.</tp:taxon-name-part><tp:taxon-name-part taxon-name-part-type="species" reg="subsetosus">subsetosus</tp:taxon-name-part></tp:taxon-name></italic> (Reitter, 1895). However, the available information on these taxa is currently insufficient to assign them to the subgenus <tp:taxon-name><tp:taxon-name-part taxon-name-part-type="genus" reg="Eurymeloe"/><tp:taxon-name-part taxon-name-part-type="subgenus" reg="Bolognaia">Bolognaia</tp:taxon-name-part></tp:taxon-name>; therefore, they require further study at both the morphological and the molecular levels.</p></tp:treatment-sec><tp:treatment-sec><!--Section generated to contain objects referenced in tp:taxon-treatment.--><fig id="F2" position="float" orientation="portrait"><object-id xmlns:xlink="http://www.w3.org/1999/xlink" content-type="doi" xlink:type="simple">10.3897/zookeys.1109.83863.figure2</object-id><object-id xmlns:xlink="http://www.w3.org/1999/xlink" content-type="arpha" xlink:type="simple">57B77DF3-0950-577F-BA43-B5DC9DB80EB5</object-id><label>Figure 2.</label><caption><p>Habitus of some living adult specimens of the current subgenera of <italic><tp:taxon-name><tp:taxon-name-part taxon-name-part-type="genus" reg="Eurymeloe">Eurymeloe</tp:taxon-name-part></tp:taxon-name></italic><bold>A</bold> subgenus <tp:taxon-name><tp:taxon-name-part taxon-name-part-type="genus" reg="Eurymeloe"/><tp:taxon-name-part taxon-name-part-type="subgenus" reg="Eurymeloe">Eurymeloe</tp:taxon-name-part></tp:taxon-name>, represented by a specimen of <tp:taxon-name><tp:taxon-name-part taxon-name-part-type="genus" reg="Eurymeloe">Eurymeloe</tp:taxon-name-part> (<tp:taxon-name-part taxon-name-part-type="subgenus" reg="Eurymeloe">Eurymeloe</tp:taxon-name-part>) <tp:taxon-name-part taxon-name-part-type="species" reg="ibericus">ibericus</tp:taxon-name-part></tp:taxon-name> from Puebla de la Sierra, northern Madrid, Spain <bold>B</bold> subgenus <tp:taxon-name><tp:taxon-name-part taxon-name-part-type="genus" reg="Eurymeloe"/><tp:taxon-name-part taxon-name-part-type="subgenus" reg="Coelomeloe">Coelomeloe</tp:taxon-name-part></tp:taxon-name>, represented by a specimen of <tp:taxon-name><tp:taxon-name-part taxon-name-part-type="genus" reg="Eurymeloe">Eurymeloe</tp:taxon-name-part> (<tp:taxon-name-part taxon-name-part-type="subgenus" reg="Coelomeloe">Coelomeloe</tp:taxon-name-part>) <tp:taxon-name-part taxon-name-part-type="species" reg="tuccia">tuccia</tp:taxon-name-part></tp:taxon-name> found 3 km east of Celín, Sierra de Gádor, Almería, Spain <bold>C–I</bold> subgenus <tp:taxon-name><tp:taxon-name-part taxon-name-part-type="genus" reg="Eurymeloe"/><tp:taxon-name-part taxon-name-part-type="subgenus" reg="Bolognaia">Bolognaia</tp:taxon-name-part></tp:taxon-name><bold>C</bold><tp:taxon-name><tp:taxon-name-part taxon-name-part-type="genus" reg="Eurymeloe">Eurymeloe</tp:taxon-name-part> (<tp:taxon-name-part taxon-name-part-type="subgenus" reg="Bolognaia">Bolognaia</tp:taxon-name-part>) <tp:taxon-name-part taxon-name-part-type="species" reg="affinis">affinis</tp:taxon-name-part></tp:taxon-name> from the surroundings of Bab Taza, Rif Mountains, Morocco <bold>D</bold><tp:taxon-name><tp:taxon-name-part taxon-name-part-type="genus" reg="Eurymeloe">E.</tp:taxon-name-part> (<tp:taxon-name-part taxon-name-part-type="subgenus" reg="Bolognaia">Bolognaia</tp:taxon-name-part>) <tp:taxon-name-part taxon-name-part-type="species" reg="mediterraneus">mediterraneus</tp:taxon-name-part></tp:taxon-name> (type species of the subgenus <tp:taxon-name><tp:taxon-name-part taxon-name-part-type="genus" reg="Eurymeloe"/><tp:taxon-name-part taxon-name-part-type="subgenus" reg="Bolognaia">Bolognaia</tp:taxon-name-part></tp:taxon-name>) from Puebla de la Sierra, northern Madrid, Spain <bold>E</bold><tp:taxon-name><tp:taxon-name-part taxon-name-part-type="genus" reg="Eurymeloe">E.</tp:taxon-name-part> (<tp:taxon-name-part taxon-name-part-type="subgenus" reg="Bolognaia">Bolognaia</tp:taxon-name-part>) <tp:taxon-name-part taxon-name-part-type="species" reg="glazunovi">glazunovi</tp:taxon-name-part></tp:taxon-name> from Istria, Romania <bold>F</bold><tp:taxon-name><tp:taxon-name-part taxon-name-part-type="genus" reg="Eurymeloe">E.</tp:taxon-name-part> (<tp:taxon-name-part taxon-name-part-type="subgenus" reg="Bolognaia">Bolognaia</tp:taxon-name-part>) <tp:taxon-name-part taxon-name-part-type="species" reg="gomari">gomari</tp:taxon-name-part></tp:taxon-name> from the surroundings of Bab Taza, Rif Mountains, Morocco <bold>G</bold><tp:taxon-name><tp:taxon-name-part taxon-name-part-type="genus" reg="Eurymeloe">E.</tp:taxon-name-part> (<tp:taxon-name-part taxon-name-part-type="subgenus" reg="Bolognaia">Bolognaia</tp:taxon-name-part>) <tp:taxon-name-part taxon-name-part-type="species" reg="nanus">nanus</tp:taxon-name-part></tp:taxon-name> from Alcázar de San Juan, Ciudad Real, Spain <bold>H</bold><tp:taxon-name><tp:taxon-name-part taxon-name-part-type="genus" reg="Eurymeloe">E.</tp:taxon-name-part> (<tp:taxon-name-part taxon-name-part-type="subgenus" reg="Bolognaia">Bolognaia</tp:taxon-name-part>) <tp:taxon-name-part taxon-name-part-type="species" reg="fernandezi">fernandezi</tp:taxon-name-part></tp:taxon-name> from Los Sauces, La Palma, Canary Islands <bold>I</bold><italic><tp:taxon-name><tp:taxon-name-part taxon-name-part-type="genus" reg="Eurymeloe">Eurymeloe</tp:taxon-name-part><tp:taxon-name-part taxon-name-part-type="species" reg="orobates">orobates</tp:taxon-name-part></tp:taxon-name></italic> sp. nov., from Puerto de la Quesera, Guadalajara, Spain <bold>J</bold><tp:taxon-name><tp:taxon-name-part taxon-name-part-type="genus" reg="Eurymeloe">Eurymeloe</tp:taxon-name-part> (<tp:taxon-name-part taxon-name-part-type="subgenus" reg="Bolognaia">Bolognaia</tp:taxon-name-part>) <tp:taxon-name-part taxon-name-part-type="species" reg="murinus">murinus</tp:taxon-name-part></tp:taxon-name> from Tizi n`Tichka, High Atlas, Morocco. Photographs: <bold>A–C, F, G, I</bold> (ASV) <bold>E, H, J</bold> (MGP) <bold>D</bold> (J. Aznar González de Rueda).</p></caption><graphic xmlns:xlink="http://www.w3.org/1999/xlink" xlink:href="zookeys-1109-017_article-83863__-g002.jpg" position="float" orientation="portrait" xlink:type="simple" id="oo_709032.jpg"><uri content-type="original_file" xlink:type="simple">https://binary.pensoft.net/fig/709032</uri></graphic></fig><fig id="F1" position="float" orientation="portrait"><object-id xmlns:xlink="http://www.w3.org/1999/xlink" content-type="doi" xlink:type="simple">10.3897/zookeys.1109.83863.figure1</object-id><object-id xmlns:xlink="http://www.w3.org/1999/xlink" content-type="arpha" xlink:type="simple">696F8CD8-413E-57D8-88B2-AFBA4B67FF43</object-id><label>Figure 1.</label><caption><p>Bayesian phylogeny of the genus <italic><tp:taxon-name><tp:taxon-name-part taxon-name-part-type="genus" reg="Eurymeloe">Eurymeloe</tp:taxon-name-part></tp:taxon-name></italic> based on the concatenated matrix of mitochondrial and nuclear genes (COI, 16S, Wg, 18S). The three subgeneric taxonomic categories are indicated as follows: <italic><tp:taxon-name><tp:taxon-name-part taxon-name-part-type="genus" reg="Eurymeloe">Eurymeloe</tp:taxon-name-part></tp:taxon-name></italic> (in green), <italic><tp:taxon-name><tp:taxon-name-part taxon-name-part-type="genus" reg="Coelomeloe">Coelomeloe</tp:taxon-name-part></tp:taxon-name></italic> (in violet) and <italic><tp:taxon-name><tp:taxon-name-part taxon-name-part-type="genus" reg="Bolognaia">Bolognaia</tp:taxon-name-part></tp:taxon-name></italic> (in blue). Numbers on the nodes represent the posterior probabilities of the clades. Letters in parentheses (<bold>A–J</bold>) correspond to the species portrayed in Fig. <xref ref-type="fig" rid="F2">2</xref>. Phylogeny in lower left shows the outgroups (black) and the lineage of <italic><tp:taxon-name><tp:taxon-name-part taxon-name-part-type="genus" reg="Eurymeloe">Eurymeloe</tp:taxon-name-part></tp:taxon-name></italic> (orange). Additional information for each specimen is provided in Table <xref ref-type="table" rid="T1">1</xref>.</p></caption><graphic xmlns:xlink="http://www.w3.org/1999/xlink" xlink:href="zookeys-1109-017_article-83863__-g001.jpg" position="float" orientation="portrait" xlink:type="simple" id="oo_709031.jpg"><uri content-type="original_file" xlink:type="simple">https://binary.pensoft.net/fig/709031</uri></graphic></fig><table-wrap id="T1" position="float" orientation="portrait"><label>Table 1.</label><caption><p>Specimen identity, collection locality, voucher number, and GenBank accession numbers of the new and previously published sequences analysed in this work.</p></caption><table id="TID0EYOAI" rules="all"><tbody><tr><th rowspan="1" colspan="1">Taxon</th><th rowspan="1" colspan="1">Locality</th><th rowspan="1" colspan="1">Voucher number</th><th rowspan="1" colspan="1">GenBank # CoxI</th><th rowspan="1" colspan="1">GenBank # 16S</th><th rowspan="1" colspan="1">GenBank # Wg</th><th rowspan="1" colspan="1">GenBank # 18S</th></tr><tr><td rowspan="1" colspan="1">
                <italic>
                  <tp:taxon-name><tp:taxon-name-part taxon-name-part-type="genus" reg="Eurymeloe">Eurymeloe</tp:taxon-name-part><tp:taxon-name-part taxon-name-part-type="species" reg="apivorus">apivorus</tp:taxon-name-part></tp:taxon-name>
                </italic>
              </td><td rowspan="1" colspan="1">Morocco: Fès-Meknès: Ifrane, 2 km South of Cedro Gouran, Middle Atlas</td><td rowspan="1" colspan="1">
                <bold>mel 81009</bold>
              </td><td rowspan="1" colspan="1" style="color: #152959">
                <ext-link xmlns:xlink="http://www.w3.org/1999/xlink" ext-link-type="gen" xlink:href="MW158218" xlink:type="simple">MW158218</ext-link>
              </td><td rowspan="1" colspan="1" style="color: #152959">
                <ext-link xmlns:xlink="http://www.w3.org/1999/xlink" ext-link-type="gen" xlink:href="MW158046" xlink:type="simple">MW158046</ext-link>
              </td><td rowspan="1" colspan="1" style="color: #152959">
                <ext-link xmlns:xlink="http://www.w3.org/1999/xlink" ext-link-type="gen" xlink:href="MW157964" xlink:type="simple">MW157964</ext-link>
              </td><td rowspan="1" colspan="1" style="color: #152959">
                <ext-link xmlns:xlink="http://www.w3.org/1999/xlink" ext-link-type="gen" xlink:href="MW158119" xlink:type="simple">MW158119</ext-link>
              </td></tr><tr><td rowspan="1" colspan="1">
                <italic>
                  <tp:taxon-name><tp:taxon-name-part taxon-name-part-type="genus" reg="Eurymeloe">Eurymeloe</tp:taxon-name-part><tp:taxon-name-part taxon-name-part-type="species" reg="apivorus">apivorus</tp:taxon-name-part></tp:taxon-name>
                </italic>
              </td><td rowspan="1" colspan="1">Morocco: Fès-Meknès: Ifrane, 2 km South of Cedro Gouran, Middle Atlas</td><td rowspan="1" colspan="1">
                <bold>mel 81013</bold>
              </td><td rowspan="1" colspan="1" style="color: #152959">
                <ext-link xmlns:xlink="http://www.w3.org/1999/xlink" ext-link-type="gen" xlink:href="MW158220" xlink:type="simple">MW158220</ext-link>
              </td><td rowspan="1" colspan="1" style="color: #152959">
                <ext-link xmlns:xlink="http://www.w3.org/1999/xlink" ext-link-type="gen" xlink:href="MW158048" xlink:type="simple">MW158048</ext-link>
              </td><td rowspan="1" colspan="1" style="color: #152959">
                <ext-link xmlns:xlink="http://www.w3.org/1999/xlink" ext-link-type="gen" xlink:href="MW157966" xlink:type="simple">MW157966</ext-link>
              </td><td rowspan="1" colspan="1" style="color: #152959">
                <ext-link xmlns:xlink="http://www.w3.org/1999/xlink" ext-link-type="gen" xlink:href="MW158121" xlink:type="simple">MW158121</ext-link>
              </td></tr><tr><td rowspan="1" colspan="1">
                <italic>
                  <tp:taxon-name><tp:taxon-name-part taxon-name-part-type="genus" reg="Eurymeloe">Eurymeloe</tp:taxon-name-part><tp:taxon-name-part taxon-name-part-type="species" reg="apivorus">apivorus</tp:taxon-name-part></tp:taxon-name>
                </italic>
              </td><td rowspan="1" colspan="1">Morocco: Fès-Meknès: Ifrane, 2 km South of Cedro Gouran, Middle Atlas</td><td rowspan="1" colspan="1">
                <bold>mel 81054</bold>
              </td><td rowspan="1" colspan="1" style="color: #152959">
                <ext-link xmlns:xlink="http://www.w3.org/1999/xlink" ext-link-type="gen" xlink:href="MW158219" xlink:type="simple">MW158219</ext-link>
              </td><td rowspan="1" colspan="1" style="color: #152959">
                <ext-link xmlns:xlink="http://www.w3.org/1999/xlink" ext-link-type="gen" xlink:href="MW158047" xlink:type="simple">MW158047</ext-link>
              </td><td rowspan="1" colspan="1" style="color: #152959">
                <ext-link xmlns:xlink="http://www.w3.org/1999/xlink" ext-link-type="gen" xlink:href="MW157965" xlink:type="simple">MW157965</ext-link>
              </td><td rowspan="1" colspan="1" style="color: #152959">
                <ext-link xmlns:xlink="http://www.w3.org/1999/xlink" ext-link-type="gen" xlink:href="MW158120" xlink:type="simple">MW158120</ext-link>
              </td></tr><tr><td rowspan="1" colspan="1">
                <italic>
                  <tp:taxon-name><tp:taxon-name-part taxon-name-part-type="genus" reg="Eurymeloe">Eurymeloe</tp:taxon-name-part><tp:taxon-name-part taxon-name-part-type="species" reg="brevicollis">brevicollis</tp:taxon-name-part></tp:taxon-name>
                </italic>
              </td><td rowspan="1" colspan="1">Spain: Cantabria: Brañavieja, Pico Tres Mares</td><td rowspan="1" colspan="1">
                <bold>mel 04107</bold>
              </td><td rowspan="1" colspan="1" style="color: #152959">
                <ext-link xmlns:xlink="http://www.w3.org/1999/xlink" ext-link-type="gen" xlink:href="MW158305" xlink:type="simple">MW158305</ext-link>
              </td><td rowspan="1" colspan="1" style="color: #152959">
                <ext-link xmlns:xlink="http://www.w3.org/1999/xlink" ext-link-type="gen" xlink:href="MW158088" xlink:type="simple">MW158088</ext-link>
              </td><td rowspan="1" colspan="1" style="color: #152959">
                <ext-link xmlns:xlink="http://www.w3.org/1999/xlink" ext-link-type="gen" xlink:href="MW157987" xlink:type="simple">MW157987</ext-link>
              </td><td rowspan="1" colspan="1" style="color: #152959">
                <ext-link xmlns:xlink="http://www.w3.org/1999/xlink" ext-link-type="gen" xlink:href="MW158142" xlink:type="simple">MW158142</ext-link>
              </td></tr><tr><td rowspan="1" colspan="1">
                <italic>
                  <tp:taxon-name><tp:taxon-name-part taxon-name-part-type="genus" reg="Eurymeloe">Eurymeloe</tp:taxon-name-part><tp:taxon-name-part taxon-name-part-type="species" reg="brevicollis">brevicollis</tp:taxon-name-part></tp:taxon-name>
                </italic>
              </td><td rowspan="1" colspan="1">Andorra: Arinsal</td><td rowspan="1" colspan="1">
                <bold>mel 07092</bold>
              </td><td rowspan="1" colspan="1" style="color: #152959">
                <ext-link xmlns:xlink="http://www.w3.org/1999/xlink" ext-link-type="gen" xlink:href="MW158306" xlink:type="simple">MW158306</ext-link>
              </td><td rowspan="1" colspan="1" style="color: #152959">
                <ext-link xmlns:xlink="http://www.w3.org/1999/xlink" ext-link-type="gen" xlink:href="MW158089" xlink:type="simple">MW158089</ext-link>
              </td><td rowspan="1" colspan="1" style="color: #152959">
                <ext-link xmlns:xlink="http://www.w3.org/1999/xlink" ext-link-type="gen" xlink:href="MW157988" xlink:type="simple">MW157988</ext-link>
              </td><td rowspan="1" colspan="1" style="color: #152959">
                <ext-link xmlns:xlink="http://www.w3.org/1999/xlink" ext-link-type="gen" xlink:href="MW158143" xlink:type="simple">MW158143</ext-link>
              </td></tr><tr><td rowspan="1" colspan="1">
                <italic>
                  <tp:taxon-name><tp:taxon-name-part taxon-name-part-type="genus" reg="Eurymeloe">Eurymeloe</tp:taxon-name-part><tp:taxon-name-part taxon-name-part-type="species" reg="corvinus">corvinus</tp:taxon-name-part></tp:taxon-name>
                </italic>
              </td><td rowspan="1" colspan="1">Japan: Niigata, Sado, Kitaushima</td><td rowspan="1" colspan="1">
                <bold>9060</bold>
              </td><td rowspan="1" colspan="1" style="color: #152959">
                <ext-link xmlns:xlink="http://www.w3.org/1999/xlink" ext-link-type="gen" xlink:href="LC583106.1" xlink:type="simple">LC583106.1</ext-link>
              </td><td rowspan="1" colspan="1"/><td rowspan="1" colspan="1"/><td rowspan="1" colspan="1"/></tr><tr><td rowspan="1" colspan="1">
                <italic>
                  <tp:taxon-name><tp:taxon-name-part taxon-name-part-type="genus" reg="Eurymeloe">Eurymeloe</tp:taxon-name-part><tp:taxon-name-part taxon-name-part-type="species" reg="corvinus">corvinus</tp:taxon-name-part></tp:taxon-name>
                </italic>
              </td><td rowspan="1" colspan="1">Japan: Saga, Karatsu, Hirose</td><td rowspan="1" colspan="1">
                <bold>11881</bold>
              </td><td rowspan="1" colspan="1" style="color: #152959">
                <ext-link xmlns:xlink="http://www.w3.org/1999/xlink" ext-link-type="gen" xlink:href="LC583105.1" xlink:type="simple">LC583105.1</ext-link>
              </td><td rowspan="1" colspan="1"/><td rowspan="1" colspan="1"/><td rowspan="1" colspan="1"/></tr><tr><td rowspan="1" colspan="1">
                <italic>
                  <tp:taxon-name><tp:taxon-name-part taxon-name-part-type="genus" reg="Eurymeloe">Eurymeloe</tp:taxon-name-part><tp:taxon-name-part taxon-name-part-type="species" reg="corvinus">corvinus</tp:taxon-name-part></tp:taxon-name>
                </italic>
              </td><td rowspan="1" colspan="1">Japan: Nagano, Iriyamabe</td><td rowspan="1" colspan="1">
                <bold>10521</bold>
              </td><td rowspan="1" colspan="1" style="color: #152959">
                <ext-link xmlns:xlink="http://www.w3.org/1999/xlink" ext-link-type="gen" xlink:href="LC583104.1" xlink:type="simple">LC583104.1</ext-link>
              </td><td rowspan="1" colspan="1"/><td rowspan="1" colspan="1"/><td rowspan="1" colspan="1"/></tr><tr><td rowspan="1" colspan="1">
                <italic>
                  <tp:taxon-name><tp:taxon-name-part taxon-name-part-type="genus" reg="Eurymeloe">Eurymeloe</tp:taxon-name-part><tp:taxon-name-part taxon-name-part-type="species" reg="fernandezi">fernandezi</tp:taxon-name-part></tp:taxon-name>
                </italic>
              </td><td rowspan="1" colspan="1">Spain: Islas Canarias: La Palma, Los Sauces</td><td rowspan="1" colspan="1">
                <bold>mel 07045</bold>
              </td><td rowspan="1" colspan="1" style="color: #152959">
                <ext-link xmlns:xlink="http://www.w3.org/1999/xlink" ext-link-type="gen" xlink:href="MW158266" xlink:type="simple">MW158266</ext-link>
              </td><td rowspan="1" colspan="1" style="color: #152959">
                <ext-link xmlns:xlink="http://www.w3.org/1999/xlink" ext-link-type="gen" xlink:href="MW158068" xlink:type="simple">MW158068</ext-link>
              </td><td rowspan="1" colspan="1" style="color: #152959">
                <ext-link xmlns:xlink="http://www.w3.org/1999/xlink" ext-link-type="gen" xlink:href="MW157972" xlink:type="simple">MW157972</ext-link>
              </td><td rowspan="1" colspan="1" style="color: #152959">
                <ext-link xmlns:xlink="http://www.w3.org/1999/xlink" ext-link-type="gen" xlink:href="MW158127" xlink:type="simple">MW158127</ext-link>
              </td></tr><tr><td rowspan="1" colspan="1">
                <italic>
                  <tp:taxon-name><tp:taxon-name-part taxon-name-part-type="genus" reg="Eurymeloe">Eurymeloe</tp:taxon-name-part><tp:taxon-name-part taxon-name-part-type="species" reg="fernandezi">fernandezi</tp:taxon-name-part></tp:taxon-name>
                </italic>
              </td><td rowspan="1" colspan="1">Spain: Islas Canarias: La Palma, Los Sauces</td><td rowspan="1" colspan="1">
                <bold>mel 07048</bold>
              </td><td rowspan="1" colspan="1" style="color: #152959">
                <ext-link xmlns:xlink="http://www.w3.org/1999/xlink" ext-link-type="gen" xlink:href="MW158267" xlink:type="simple">MW158267</ext-link>
              </td><td rowspan="1" colspan="1" style="color: #152959">
                <ext-link xmlns:xlink="http://www.w3.org/1999/xlink" ext-link-type="gen" xlink:href="MW158069" xlink:type="simple">MW158069</ext-link>
              </td><td rowspan="1" colspan="1" style="color: #152959">
                <ext-link xmlns:xlink="http://www.w3.org/1999/xlink" ext-link-type="gen" xlink:href="MW157973" xlink:type="simple">MW157973</ext-link>
              </td><td rowspan="1" colspan="1" style="color: #152959">
                <ext-link xmlns:xlink="http://www.w3.org/1999/xlink" ext-link-type="gen" xlink:href="MW158128" xlink:type="simple">MW158128</ext-link>
              </td></tr><tr><td rowspan="1" colspan="1">
                <italic>
                  <tp:taxon-name><tp:taxon-name-part taxon-name-part-type="genus" reg="Eurymeloe">Eurymeloe</tp:taxon-name-part><tp:taxon-name-part taxon-name-part-type="species" reg="ganglbaueri">ganglbaueri</tp:taxon-name-part></tp:taxon-name>
                </italic>
              </td><td rowspan="1" colspan="1">Italy: Lazio: Tarquinia</td><td rowspan="1" colspan="1">
                <bold>mel 81064</bold>
              </td><td rowspan="1" colspan="1" style="color: #152959">
                <ext-link xmlns:xlink="http://www.w3.org/1999/xlink" ext-link-type="gen" xlink:href="MW158268" xlink:type="simple">MW158268</ext-link>
              </td><td rowspan="1" colspan="1" style="color: #152959">
                <ext-link xmlns:xlink="http://www.w3.org/1999/xlink" ext-link-type="gen" xlink:href="MW158070" xlink:type="simple">MW158070</ext-link>
              </td><td rowspan="1" colspan="1" style="color: #152959">
                <ext-link xmlns:xlink="http://www.w3.org/1999/xlink" ext-link-type="gen" xlink:href="MW157974" xlink:type="simple">MW157974</ext-link>
              </td><td rowspan="1" colspan="1" style="color: #152959">
                <ext-link xmlns:xlink="http://www.w3.org/1999/xlink" ext-link-type="gen" xlink:href="MW158129" xlink:type="simple">MW158129</ext-link>
              </td></tr><tr><td rowspan="1" colspan="1">
                <italic>
                  <tp:taxon-name><tp:taxon-name-part taxon-name-part-type="genus" reg="Eurymeloe">Eurymeloe</tp:taxon-name-part><tp:taxon-name-part taxon-name-part-type="species" reg="ganglbaueri">ganglbaueri</tp:taxon-name-part></tp:taxon-name>
                </italic>
              </td><td rowspan="1" colspan="1">Italy: Lazio: Tarquinia</td><td rowspan="1" colspan="1">
                <bold>mel 81065</bold>
              </td><td rowspan="1" colspan="1" style="color: #152959">
                <ext-link xmlns:xlink="http://www.w3.org/1999/xlink" ext-link-type="gen" xlink:href="MW158269" xlink:type="simple">MW158269</ext-link>
              </td><td rowspan="1" colspan="1" style="color: #152959">
                <ext-link xmlns:xlink="http://www.w3.org/1999/xlink" ext-link-type="gen" xlink:href="MW158071" xlink:type="simple">MW158071</ext-link>
              </td><td rowspan="1" colspan="1" style="color: #152959">
                <ext-link xmlns:xlink="http://www.w3.org/1999/xlink" ext-link-type="gen" xlink:href="MW157975" xlink:type="simple">MW157975</ext-link>
              </td><td rowspan="1" colspan="1" style="color: #152959">
                <ext-link xmlns:xlink="http://www.w3.org/1999/xlink" ext-link-type="gen" xlink:href="MW158130" xlink:type="simple">MW158130</ext-link>
              </td></tr><tr><td rowspan="1" colspan="1">
                <italic>
                  <tp:taxon-name><tp:taxon-name-part taxon-name-part-type="genus" reg="Eurymeloe">Eurymeloe</tp:taxon-name-part><tp:taxon-name-part taxon-name-part-type="species" reg="ganglbaueri">ganglbaueri</tp:taxon-name-part></tp:taxon-name>
                </italic>
              </td><td rowspan="1" colspan="1">Italy: Sardinia: 4 km North-West of Orgosolo</td><td rowspan="1" colspan="1">
                <bold>ASV19011</bold>
              </td><td rowspan="1" colspan="1"/><td rowspan="1" colspan="1" style="color: #152959">
                <ext-link xmlns:xlink="http://www.w3.org/1999/xlink" ext-link-type="gen" xlink:href="OM918705" xlink:type="simple">OM918705</ext-link>
              </td><td rowspan="1" colspan="1"/><td rowspan="1" colspan="1" style="color: #152959">
                <ext-link xmlns:xlink="http://www.w3.org/1999/xlink" ext-link-type="gen" xlink:href="OM925566" xlink:type="simple">OM925566</ext-link>
              </td></tr><tr><td rowspan="1" colspan="1">
                <italic>
                  <tp:taxon-name><tp:taxon-name-part taxon-name-part-type="genus" reg="Eurymeloe">Eurymeloe</tp:taxon-name-part><tp:taxon-name-part taxon-name-part-type="species" reg="glazunovi">glazunovi</tp:taxon-name-part></tp:taxon-name>
                </italic>
              </td><td rowspan="1" colspan="1">Romania: Dobruja: Istria</td><td rowspan="1" colspan="1">
                <bold>mel 07001</bold>
              </td><td rowspan="1" colspan="1" style="color: #152959">
                <ext-link xmlns:xlink="http://www.w3.org/1999/xlink" ext-link-type="gen" xlink:href="MW158265" xlink:type="simple">MW158265</ext-link>
              </td><td rowspan="1" colspan="1" style="color: #152959">
                <ext-link xmlns:xlink="http://www.w3.org/1999/xlink" ext-link-type="gen" xlink:href="MW158067" xlink:type="simple">MW158067</ext-link>
              </td><td rowspan="1" colspan="1" style="color: #152959">
                <ext-link xmlns:xlink="http://www.w3.org/1999/xlink" ext-link-type="gen" xlink:href="MW157971" xlink:type="simple">MW157971</ext-link>
              </td><td rowspan="1" colspan="1" style="color: #152959">
                <ext-link xmlns:xlink="http://www.w3.org/1999/xlink" ext-link-type="gen" xlink:href="MW158126" xlink:type="simple">MW158126</ext-link>
              </td></tr><tr><td rowspan="1" colspan="1">
                <italic>
                  <tp:taxon-name><tp:taxon-name-part taxon-name-part-type="genus" reg="Eurymeloe">Eurymeloe</tp:taxon-name-part><tp:taxon-name-part taxon-name-part-type="species" reg="gomari">gomari</tp:taxon-name-part></tp:taxon-name>
                </italic>
              </td><td rowspan="1" colspan="1">Morocco: 9 km South-West of Moulay Abdeselam</td><td rowspan="1" colspan="1">
                <bold>ASV18019</bold>
              </td><td rowspan="1" colspan="1" style="color: #152959">
                <ext-link xmlns:xlink="http://www.w3.org/1999/xlink" ext-link-type="gen" xlink:href="OM936883" xlink:type="simple">OM936883</ext-link>
              </td><td rowspan="1" colspan="1" style="color: #152959">
                <ext-link xmlns:xlink="http://www.w3.org/1999/xlink" ext-link-type="gen" xlink:href="OM918704" xlink:type="simple">OM918704</ext-link>
              </td><td rowspan="1" colspan="1"/><td rowspan="1" colspan="1" style="color: #152959">
                <ext-link xmlns:xlink="http://www.w3.org/1999/xlink" ext-link-type="gen" xlink:href="OM925565" xlink:type="simple">OM925565</ext-link>
              </td></tr><tr><td rowspan="1" colspan="1">
                <italic>
                  <tp:taxon-name><tp:taxon-name-part taxon-name-part-type="genus" reg="Eurymeloe">Eurymeloe</tp:taxon-name-part><tp:taxon-name-part taxon-name-part-type="species" reg="gomari">gomari</tp:taxon-name-part></tp:taxon-name>
                </italic>
              </td><td rowspan="1" colspan="1">Morocco: Tangier-Tetouan: Chaouen, Talassemtane National Park</td><td rowspan="1" colspan="1">
                <bold>mel 81063</bold>
              </td><td rowspan="1" colspan="1" style="color: #152959">
                <ext-link xmlns:xlink="http://www.w3.org/1999/xlink" ext-link-type="gen" xlink:href="MW158275" xlink:type="simple">MW158275</ext-link>
              </td><td rowspan="1" colspan="1" style="color: #152959">
                <ext-link xmlns:xlink="http://www.w3.org/1999/xlink" ext-link-type="gen" xlink:href="MW158076" xlink:type="simple">MW158076</ext-link>
              </td><td rowspan="1" colspan="1" style="color: #152959">
                <ext-link xmlns:xlink="http://www.w3.org/1999/xlink" ext-link-type="gen" xlink:href="MW157981" xlink:type="simple">MW157981</ext-link>
              </td><td rowspan="1" colspan="1" style="color: #152959">
                <ext-link xmlns:xlink="http://www.w3.org/1999/xlink" ext-link-type="gen" xlink:href="MW158136" xlink:type="simple">MW158136</ext-link>
              </td></tr><tr><td rowspan="1" colspan="1">
                <italic>
                  <tp:taxon-name><tp:taxon-name-part taxon-name-part-type="genus" reg="Eurymeloe">Eurymeloe</tp:taxon-name-part><tp:taxon-name-part taxon-name-part-type="species" reg="ibericus">ibericus</tp:taxon-name-part></tp:taxon-name>
                </italic>
              </td><td rowspan="1" colspan="1">Spain: Ávila: Villanueva del Campillo, Puerto de Villatoro</td><td rowspan="1" colspan="1">
                <bold>mel 06039</bold>
              </td><td rowspan="1" colspan="1" style="color: #152959">
                <ext-link xmlns:xlink="http://www.w3.org/1999/xlink" ext-link-type="gen" xlink:href="MW158307" xlink:type="simple">MW158307</ext-link>
              </td><td rowspan="1" colspan="1" style="color: #152959">
                <ext-link xmlns:xlink="http://www.w3.org/1999/xlink" ext-link-type="gen" xlink:href="MW158090" xlink:type="simple">MW158090</ext-link>
              </td><td rowspan="1" colspan="1" style="color: #152959">
                <ext-link xmlns:xlink="http://www.w3.org/1999/xlink" ext-link-type="gen" xlink:href="MW157989" xlink:type="simple">MW157989</ext-link>
              </td><td rowspan="1" colspan="1" style="color: #152959">
                <ext-link xmlns:xlink="http://www.w3.org/1999/xlink" ext-link-type="gen" xlink:href="MW158144" xlink:type="simple">MW158144</ext-link>
              </td></tr><tr><td rowspan="1" colspan="1">
                <italic>
                  <tp:taxon-name><tp:taxon-name-part taxon-name-part-type="genus" reg="Eurymeloe">Eurymeloe</tp:taxon-name-part><tp:taxon-name-part taxon-name-part-type="species" reg="ibericus">ibericus</tp:taxon-name-part></tp:taxon-name>
                </italic>
              </td><td rowspan="1" colspan="1">Spain: Ávila: Hoyos del Espino, Plataforma de Gredos</td><td rowspan="1" colspan="1">
                <bold>mel 81039</bold>
              </td><td rowspan="1" colspan="1" style="color: #152959">
                <ext-link xmlns:xlink="http://www.w3.org/1999/xlink" ext-link-type="gen" xlink:href="MW158308" xlink:type="simple">MW158308</ext-link>
              </td><td rowspan="1" colspan="1" style="color: #152959">
                <ext-link xmlns:xlink="http://www.w3.org/1999/xlink" ext-link-type="gen" xlink:href="MW158091" xlink:type="simple">MW158091</ext-link>
              </td><td rowspan="1" colspan="1" style="color: #152959">
                <ext-link xmlns:xlink="http://www.w3.org/1999/xlink" ext-link-type="gen" xlink:href="MW157990" xlink:type="simple">MW157990</ext-link>
              </td><td rowspan="1" colspan="1" style="color: #152959">
                <ext-link xmlns:xlink="http://www.w3.org/1999/xlink" ext-link-type="gen" xlink:href="MW158145" xlink:type="simple">MW158145</ext-link>
              </td></tr><tr><td rowspan="1" colspan="1">
                <italic>
                  <tp:taxon-name><tp:taxon-name-part taxon-name-part-type="genus" reg="Eurymeloe">Eurymeloe</tp:taxon-name-part><tp:taxon-name-part taxon-name-part-type="species" reg="mediterraneus">mediterraneus</tp:taxon-name-part></tp:taxon-name>
                </italic>
              </td><td rowspan="1" colspan="1">Spain: Cádiz: Puerto Real</td><td rowspan="1" colspan="1">
                <bold>mel 04255</bold>
              </td><td rowspan="1" colspan="1" style="color: #152959">
                <ext-link xmlns:xlink="http://www.w3.org/1999/xlink" ext-link-type="gen" xlink:href="MW158221" xlink:type="simple">MW158221</ext-link>
              </td><td rowspan="1" colspan="1" style="color: #152959">
                <ext-link xmlns:xlink="http://www.w3.org/1999/xlink" ext-link-type="gen" xlink:href="MW158049" xlink:type="simple">MW158049</ext-link>
              </td><td rowspan="1" colspan="1" style="color: #152959">
                <ext-link xmlns:xlink="http://www.w3.org/1999/xlink" ext-link-type="gen" xlink:href="MW157967" xlink:type="simple">MW157967</ext-link>
              </td><td rowspan="1" colspan="1" style="color: #152959">
                <ext-link xmlns:xlink="http://www.w3.org/1999/xlink" ext-link-type="gen" xlink:href="MW158122" xlink:type="simple">MW158122</ext-link>
              </td></tr><tr><td rowspan="1" colspan="1">
                <italic>
                  <tp:taxon-name><tp:taxon-name-part taxon-name-part-type="genus" reg="Eurymeloe">Eurymeloe</tp:taxon-name-part><tp:taxon-name-part taxon-name-part-type="species" reg="mediterraneus">mediterraneus</tp:taxon-name-part></tp:taxon-name>
                </italic>
              </td><td rowspan="1" colspan="1">Morocco: Moulay Abdelsalam</td><td rowspan="1" colspan="1">
                <bold>mel 07010</bold>
              </td><td rowspan="1" colspan="1" style="color: #152959">
                <ext-link xmlns:xlink="http://www.w3.org/1999/xlink" ext-link-type="gen" xlink:href="MW158222" xlink:type="simple">MW158222</ext-link>
              </td><td rowspan="1" colspan="1" style="color: #152959">
                <ext-link xmlns:xlink="http://www.w3.org/1999/xlink" ext-link-type="gen" xlink:href="MW158050" xlink:type="simple">MW158050</ext-link>
              </td><td rowspan="1" colspan="1" style="color: #152959">
                <ext-link xmlns:xlink="http://www.w3.org/1999/xlink" ext-link-type="gen" xlink:href="MW157968" xlink:type="simple">MW157968</ext-link>
              </td><td rowspan="1" colspan="1" style="color: #152959">
                <ext-link xmlns:xlink="http://www.w3.org/1999/xlink" ext-link-type="gen" xlink:href="MW158123" xlink:type="simple">MW158123</ext-link>
              </td></tr><tr><td rowspan="1" colspan="1">
                <italic>
                  <tp:taxon-name><tp:taxon-name-part taxon-name-part-type="genus" reg="Eurymeloe">Eurymeloe</tp:taxon-name-part><tp:taxon-name-part taxon-name-part-type="species" reg="mediterraneus">mediterraneus</tp:taxon-name-part></tp:taxon-name>
                </italic>
              </td><td rowspan="1" colspan="1">Spain: Cuenca: Saelices</td><td rowspan="1" colspan="1">
                <bold>mel 07147</bold>
              </td><td rowspan="1" colspan="1" style="color: #152959">
                <ext-link xmlns:xlink="http://www.w3.org/1999/xlink" ext-link-type="gen" xlink:href="MW158224" xlink:type="simple">MW158224</ext-link>
              </td><td rowspan="1" colspan="1" style="color: #152959">
                <ext-link xmlns:xlink="http://www.w3.org/1999/xlink" ext-link-type="gen" xlink:href="MW158052" xlink:type="simple">MW158052</ext-link>
              </td><td rowspan="1" colspan="1" style="color: #152959">
                <ext-link xmlns:xlink="http://www.w3.org/1999/xlink" ext-link-type="gen" xlink:href="MW157970" xlink:type="simple">MW157970</ext-link>
              </td><td rowspan="1" colspan="1" style="color: #152959">
                <ext-link xmlns:xlink="http://www.w3.org/1999/xlink" ext-link-type="gen" xlink:href="MW158125" xlink:type="simple">MW158125</ext-link>
              </td></tr><tr><td rowspan="1" colspan="1">
                <italic>
                  <tp:taxon-name><tp:taxon-name-part taxon-name-part-type="genus" reg="Eurymeloe">Eurymeloe</tp:taxon-name-part><tp:taxon-name-part taxon-name-part-type="species" reg="mediterraneus">mediterraneus</tp:taxon-name-part></tp:taxon-name>
                </italic>
              </td><td rowspan="1" colspan="1">Morocco: Tetouan: Agnan, Sierra del Haus</td><td rowspan="1" colspan="1">
                <bold>mel 81066</bold>
              </td><td rowspan="1" colspan="1" style="color: #152959">
                <ext-link xmlns:xlink="http://www.w3.org/1999/xlink" ext-link-type="gen" xlink:href="MW158223" xlink:type="simple">MW158223</ext-link>
              </td><td rowspan="1" colspan="1" style="color: #152959">
                <ext-link xmlns:xlink="http://www.w3.org/1999/xlink" ext-link-type="gen" xlink:href="MW158051" xlink:type="simple">MW158051</ext-link>
              </td><td rowspan="1" colspan="1" style="color: #152959">
                <ext-link xmlns:xlink="http://www.w3.org/1999/xlink" ext-link-type="gen" xlink:href="MW157969" xlink:type="simple">MW157969</ext-link>
              </td><td rowspan="1" colspan="1" style="color: #152959">
                <ext-link xmlns:xlink="http://www.w3.org/1999/xlink" ext-link-type="gen" xlink:href="MW158124" xlink:type="simple">MW158124</ext-link>
              </td></tr><tr><td rowspan="1" colspan="1">
                <italic>
                  <tp:taxon-name><tp:taxon-name-part taxon-name-part-type="genus" reg="Eurymeloe">Eurymeloe</tp:taxon-name-part><tp:taxon-name-part taxon-name-part-type="species" reg="murinus">murinus</tp:taxon-name-part></tp:taxon-name>
                </italic>
              </td><td rowspan="1" colspan="1">Morocco: Marrakesh-Safi: 2 km North of Aguelmouse, Tizi n’Tichka, High Atlas</td><td rowspan="1" colspan="1">
                <bold>mel 81018</bold>
              </td><td rowspan="1" colspan="1" style="color: #152959">
                <ext-link xmlns:xlink="http://www.w3.org/1999/xlink" ext-link-type="gen" xlink:href="MW158270" xlink:type="simple">MW158270</ext-link>
              </td><td rowspan="1" colspan="1" style="color: #152959">
                <ext-link xmlns:xlink="http://www.w3.org/1999/xlink" ext-link-type="gen" xlink:href="MW158072" xlink:type="simple">MW158072</ext-link>
              </td><td rowspan="1" colspan="1" style="color: #152959">
                <ext-link xmlns:xlink="http://www.w3.org/1999/xlink" ext-link-type="gen" xlink:href="MW157976" xlink:type="simple">MW157976</ext-link>
              </td><td rowspan="1" colspan="1" style="color: #152959">
                <ext-link xmlns:xlink="http://www.w3.org/1999/xlink" ext-link-type="gen" xlink:href="MW158131" xlink:type="simple">MW158131</ext-link>
              </td></tr><tr><td rowspan="1" colspan="1">
                <italic>
                  <tp:taxon-name><tp:taxon-name-part taxon-name-part-type="genus" reg="Eurymeloe">Eurymeloe</tp:taxon-name-part><tp:taxon-name-part taxon-name-part-type="species" reg="murinus">murinus</tp:taxon-name-part></tp:taxon-name>
                </italic>
              </td><td rowspan="1" colspan="1">Spain: Madrid: Colmenar Viejo</td><td rowspan="1" colspan="1">
                <bold>mel 81053</bold>
              </td><td rowspan="1" colspan="1" style="color: #152959">
                <ext-link xmlns:xlink="http://www.w3.org/1999/xlink" ext-link-type="gen" xlink:href="MW158271" xlink:type="simple">MW158271</ext-link>
              </td><td rowspan="1" colspan="1"/><td rowspan="1" colspan="1" style="color: #152959">
                <ext-link xmlns:xlink="http://www.w3.org/1999/xlink" ext-link-type="gen" xlink:href="MW157977" xlink:type="simple">MW157977</ext-link>
              </td><td rowspan="1" colspan="1" style="color: #152959">
                <ext-link xmlns:xlink="http://www.w3.org/1999/xlink" ext-link-type="gen" xlink:href="MW158132" xlink:type="simple">MW158132</ext-link>
              </td></tr><tr><td rowspan="1" colspan="1">
                <italic>
                  <tp:taxon-name><tp:taxon-name-part taxon-name-part-type="genus" reg="Eurymeloe">Eurymeloe</tp:taxon-name-part><tp:taxon-name-part taxon-name-part-type="species" reg="nanus">nanus</tp:taxon-name-part></tp:taxon-name>
                </italic>
              </td><td rowspan="1" colspan="1">Spain: Madrid: 7 km South of Tielmes</td><td rowspan="1" colspan="1">
                <bold>mel 01028</bold>
              </td><td rowspan="1" colspan="1" style="color: #152959">
                <ext-link xmlns:xlink="http://www.w3.org/1999/xlink" ext-link-type="gen" xlink:href="MW158273" xlink:type="simple">MW158273</ext-link>
              </td><td rowspan="1" colspan="1" style="color: #152959">
                <ext-link xmlns:xlink="http://www.w3.org/1999/xlink" ext-link-type="gen" xlink:href="MW158074" xlink:type="simple">MW158074</ext-link>
              </td><td rowspan="1" colspan="1" style="color: #152959">
                <ext-link xmlns:xlink="http://www.w3.org/1999/xlink" ext-link-type="gen" xlink:href="MW157979" xlink:type="simple">MW157979</ext-link>
              </td><td rowspan="1" colspan="1" style="color: #152959">
                <ext-link xmlns:xlink="http://www.w3.org/1999/xlink" ext-link-type="gen" xlink:href="MW158134" xlink:type="simple">MW158134</ext-link>
              </td></tr><tr><td rowspan="1" colspan="1">
                <italic>
                  <tp:taxon-name><tp:taxon-name-part taxon-name-part-type="genus" reg="Eurymeloe">Eurymeloe</tp:taxon-name-part><tp:taxon-name-part taxon-name-part-type="species" reg="nanus">nanus</tp:taxon-name-part></tp:taxon-name>
                </italic>
              </td><td rowspan="1" colspan="1">Spain: Madrid: Tielmes</td><td rowspan="1" colspan="1">
                <bold>mel 81042</bold>
              </td><td rowspan="1" colspan="1" style="color: #152959">
                <ext-link xmlns:xlink="http://www.w3.org/1999/xlink" ext-link-type="gen" xlink:href="MW158274" xlink:type="simple">MW158274</ext-link>
              </td><td rowspan="1" colspan="1" style="color: #152959">
                <ext-link xmlns:xlink="http://www.w3.org/1999/xlink" ext-link-type="gen" xlink:href="MW158075" xlink:type="simple">MW158075</ext-link>
              </td><td rowspan="1" colspan="1" style="color: #152959">
                <ext-link xmlns:xlink="http://www.w3.org/1999/xlink" ext-link-type="gen" xlink:href="MW157980" xlink:type="simple">MW157980</ext-link>
              </td><td rowspan="1" colspan="1" style="color: #152959">
                <ext-link xmlns:xlink="http://www.w3.org/1999/xlink" ext-link-type="gen" xlink:href="MW158135" xlink:type="simple">MW158135</ext-link>
              </td></tr><tr><td rowspan="1" colspan="1">
                <italic>
                  <tp:taxon-name><tp:taxon-name-part taxon-name-part-type="genus" reg="Eurymeloe">Eurymeloe</tp:taxon-name-part><tp:taxon-name-part taxon-name-part-type="species" reg="nanus">nanus</tp:taxon-name-part></tp:taxon-name>
                </italic>
              </td><td rowspan="1" colspan="1">Spain: Toledo: Villacañas, Sierra del Romeral</td><td rowspan="1" colspan="1">
                <bold>mel 05001</bold>
              </td><td rowspan="1" colspan="1" style="color: #152959">
                <ext-link xmlns:xlink="http://www.w3.org/1999/xlink" ext-link-type="gen" xlink:href="MW158272" xlink:type="simple">MW158272</ext-link>
              </td><td rowspan="1" colspan="1" style="color: #152959">
                <ext-link xmlns:xlink="http://www.w3.org/1999/xlink" ext-link-type="gen" xlink:href="MW158073" xlink:type="simple">MW158073</ext-link>
              </td><td rowspan="1" colspan="1" style="color: #152959">
                <ext-link xmlns:xlink="http://www.w3.org/1999/xlink" ext-link-type="gen" xlink:href="MW157978" xlink:type="simple">MW157978</ext-link>
              </td><td rowspan="1" colspan="1" style="color: #152959">
                <ext-link xmlns:xlink="http://www.w3.org/1999/xlink" ext-link-type="gen" xlink:href="MW158133" xlink:type="simple">MW158133</ext-link>
              </td></tr><tr><td rowspan="1" colspan="1"><italic><tp:taxon-name><tp:taxon-name-part taxon-name-part-type="genus" reg="Eurymeloe">Eurymeloe</tp:taxon-name-part><tp:taxon-name-part taxon-name-part-type="species" reg="orobates">orobates</tp:taxon-name-part></tp:taxon-name></italic> sp. nov.</td><td rowspan="1" colspan="1">Spain: Guadalajara: Puerto de la Quesera</td><td rowspan="1" colspan="1">
                <bold>ASV18002</bold>
              </td><td rowspan="1" colspan="1" style="color: #152959">
                <ext-link xmlns:xlink="http://www.w3.org/1999/xlink" ext-link-type="gen" xlink:href="OM936884" xlink:type="simple">OM936884</ext-link>
              </td><td rowspan="1" colspan="1"/><td rowspan="1" colspan="1" style="color: #152959">
                <ext-link xmlns:xlink="http://www.w3.org/1999/xlink" ext-link-type="gen" xlink:href="OM925567" xlink:type="simple">OM925567</ext-link>
              </td><td rowspan="1" colspan="1"/></tr><tr><td rowspan="1" colspan="1"><italic><tp:taxon-name><tp:taxon-name-part taxon-name-part-type="genus" reg="Eurymeloe">Eurymeloe</tp:taxon-name-part><tp:taxon-name-part taxon-name-part-type="species" reg="orobates">orobates</tp:taxon-name-part></tp:taxon-name></italic> sp. nov.</td><td rowspan="1" colspan="1">Spain: Guadalajara: Puerto de la Quesera</td><td rowspan="1" colspan="1">
                <bold>ASV18003</bold>
              </td><td rowspan="1" colspan="1" style="color: #152959">
                <ext-link xmlns:xlink="http://www.w3.org/1999/xlink" ext-link-type="gen" xlink:href="OM936885" xlink:type="simple">OM936885</ext-link>
              </td><td rowspan="1" colspan="1"/><td rowspan="1" colspan="1" style="color: #152959">
                <ext-link xmlns:xlink="http://www.w3.org/1999/xlink" ext-link-type="gen" xlink:href="OM925568" xlink:type="simple">OM925568</ext-link>
              </td><td rowspan="1" colspan="1"/></tr><tr><td rowspan="1" colspan="1">
                <italic>
                  <tp:taxon-name><tp:taxon-name-part taxon-name-part-type="genus" reg="Eurymeloe">Eurymeloe</tp:taxon-name-part><tp:taxon-name-part taxon-name-part-type="species" reg="rugosus">rugosus</tp:taxon-name-part></tp:taxon-name>
                </italic>
              </td><td rowspan="1" colspan="1">Germany: Saxony-Anhalt</td><td rowspan="1" colspan="1">
                <bold>ZFMK-TIS-2003300</bold>
              </td><td rowspan="1" colspan="1" style="color: #152959">
                <ext-link xmlns:xlink="http://www.w3.org/1999/xlink" ext-link-type="gen" xlink:href="KU918912.1" xlink:type="simple">KU918912.1</ext-link>
              </td><td rowspan="1" colspan="1"/><td rowspan="1" colspan="1"/><td rowspan="1" colspan="1"/></tr><tr><td rowspan="1" colspan="1">
                <italic>
                  <tp:taxon-name><tp:taxon-name-part taxon-name-part-type="genus" reg="Eurymeloe">Eurymeloe</tp:taxon-name-part><tp:taxon-name-part taxon-name-part-type="species" reg="tuccia">tuccia</tp:taxon-name-part></tp:taxon-name>
                </italic>
              </td><td rowspan="1" colspan="1">Spain: Menorca: 2 km South of Binimella</td><td rowspan="1" colspan="1">
                <bold>mel 06034</bold>
              </td><td rowspan="1" colspan="1" style="color: #152959">
                <ext-link xmlns:xlink="http://www.w3.org/1999/xlink" ext-link-type="gen" xlink:href="MW158276" xlink:type="simple">MW158276</ext-link>
              </td><td rowspan="1" colspan="1" style="color: #152959">
                <ext-link xmlns:xlink="http://www.w3.org/1999/xlink" ext-link-type="gen" xlink:href="MW158077" xlink:type="simple">MW158077</ext-link>
              </td><td rowspan="1" colspan="1" style="color: #152959">
                <ext-link xmlns:xlink="http://www.w3.org/1999/xlink" ext-link-type="gen" xlink:href="MW157982" xlink:type="simple">MW157982</ext-link>
              </td><td rowspan="1" colspan="1" style="color: #152959">
                <ext-link xmlns:xlink="http://www.w3.org/1999/xlink" ext-link-type="gen" xlink:href="MW158137" xlink:type="simple">MW158137</ext-link>
              </td></tr><tr><td rowspan="1" colspan="1">
                <italic>
                  <tp:taxon-name><tp:taxon-name-part taxon-name-part-type="genus" reg="Eurymeloe">Eurymeloe</tp:taxon-name-part><tp:taxon-name-part taxon-name-part-type="species" reg="tuccia">tuccia</tp:taxon-name-part></tp:taxon-name>
                </italic>
              </td><td rowspan="1" colspan="1">Spain: Islas canarias: La Palma: Don Pedro</td><td rowspan="1" colspan="1">
                <bold>mel 07058</bold>
              </td><td rowspan="1" colspan="1" style="color: #152959">
                <ext-link xmlns:xlink="http://www.w3.org/1999/xlink" ext-link-type="gen" xlink:href="MW158277" xlink:type="simple">MW158277</ext-link>
              </td><td rowspan="1" colspan="1" style="color: #152959">
                <ext-link xmlns:xlink="http://www.w3.org/1999/xlink" ext-link-type="gen" xlink:href="MW158078" xlink:type="simple">MW158078</ext-link>
              </td><td rowspan="1" colspan="1" style="color: #152959">
                <ext-link xmlns:xlink="http://www.w3.org/1999/xlink" ext-link-type="gen" xlink:href="MW157983" xlink:type="simple">MW157983</ext-link>
              </td><td rowspan="1" colspan="1" style="color: #152959">
                <ext-link xmlns:xlink="http://www.w3.org/1999/xlink" ext-link-type="gen" xlink:href="MW158138" xlink:type="simple">MW158138</ext-link>
              </td></tr><tr><td rowspan="1" colspan="1">
                <italic>
                  <tp:taxon-name><tp:taxon-name-part taxon-name-part-type="genus" reg="Eurymeloe">Eurymeloe</tp:taxon-name-part><tp:taxon-name-part taxon-name-part-type="species" reg="tuccia">tuccia</tp:taxon-name-part></tp:taxon-name>
                </italic>
              </td><td rowspan="1" colspan="1">Spain: Almería: La Mela</td><td rowspan="1" colspan="1">
                <bold>mel 81001</bold>
              </td><td rowspan="1" colspan="1" style="color: #152959">
                <ext-link xmlns:xlink="http://www.w3.org/1999/xlink" ext-link-type="gen" xlink:href="MW158278" xlink:type="simple">MW158278</ext-link>
              </td><td rowspan="1" colspan="1" style="color: #152959">
                <ext-link xmlns:xlink="http://www.w3.org/1999/xlink" ext-link-type="gen" xlink:href="MW158079" xlink:type="simple">MW158079</ext-link>
              </td><td rowspan="1" colspan="1" style="color: #152959">
                <ext-link xmlns:xlink="http://www.w3.org/1999/xlink" ext-link-type="gen" xlink:href="MW157984" xlink:type="simple">MW157984</ext-link>
              </td><td rowspan="1" colspan="1" style="color: #152959">
                <ext-link xmlns:xlink="http://www.w3.org/1999/xlink" ext-link-type="gen" xlink:href="MW158139" xlink:type="simple">MW158139</ext-link>
              </td></tr><tr><td rowspan="1" colspan="1">
                <italic>
                  <tp:taxon-name><tp:taxon-name-part taxon-name-part-type="genus" reg="Eurymeloe">Eurymeloe</tp:taxon-name-part><tp:taxon-name-part taxon-name-part-type="species" reg="tuccia">tuccia</tp:taxon-name-part></tp:taxon-name>
                </italic>
              </td><td rowspan="1" colspan="1">Portugal: Algarve: Sagres, Praia do Martinhal</td><td rowspan="1" colspan="1">
                <bold>mel 81002</bold>
              </td><td rowspan="1" colspan="1" style="color: #152959">
                <ext-link xmlns:xlink="http://www.w3.org/1999/xlink" ext-link-type="gen" xlink:href="MW158279" xlink:type="simple">MW158279</ext-link>
              </td><td rowspan="1" colspan="1" style="color: #152959">
                <ext-link xmlns:xlink="http://www.w3.org/1999/xlink" ext-link-type="gen" xlink:href="MW158080" xlink:type="simple">MW158080</ext-link>
              </td><td rowspan="1" colspan="1" style="color: #152959">
                <ext-link xmlns:xlink="http://www.w3.org/1999/xlink" ext-link-type="gen" xlink:href="MW157985" xlink:type="simple">MW157985</ext-link>
              </td><td rowspan="1" colspan="1" style="color: #152959">
                <ext-link xmlns:xlink="http://www.w3.org/1999/xlink" ext-link-type="gen" xlink:href="MW158140" xlink:type="simple">MW158140</ext-link>
              </td></tr><tr><td rowspan="1" colspan="1">
                <italic>
                  <tp:taxon-name><tp:taxon-name-part taxon-name-part-type="genus" reg="Eurymeloe">Eurymeloe</tp:taxon-name-part><tp:taxon-name-part taxon-name-part-type="species" reg="tuccia">tuccia</tp:taxon-name-part></tp:taxon-name>
                </italic>
              </td><td rowspan="1" colspan="1">Morocco: Larache: Lixus</td><td rowspan="1" colspan="1">
                <bold>mel 81006</bold>
              </td><td rowspan="1" colspan="1" style="color: #152959">
                <ext-link xmlns:xlink="http://www.w3.org/1999/xlink" ext-link-type="gen" xlink:href="MW158280" xlink:type="simple">MW158280</ext-link>
              </td><td rowspan="1" colspan="1" style="color: #152959">
                <ext-link xmlns:xlink="http://www.w3.org/1999/xlink" ext-link-type="gen" xlink:href="MW158081" xlink:type="simple">MW158081</ext-link>
              </td><td rowspan="1" colspan="1" style="color: #152959">
                <ext-link xmlns:xlink="http://www.w3.org/1999/xlink" ext-link-type="gen" xlink:href="MW157986" xlink:type="simple">MW157986</ext-link>
              </td><td rowspan="1" colspan="1" style="color: #152959">
                <ext-link xmlns:xlink="http://www.w3.org/1999/xlink" ext-link-type="gen" xlink:href="MW158141" xlink:type="simple">MW158141</ext-link>
              </td></tr><tr><td rowspan="1" colspan="1">
                <italic>
                  <tp:taxon-name><tp:taxon-name-part taxon-name-part-type="genus" reg="Lampromeloe">Lampromeloe</tp:taxon-name-part><tp:taxon-name-part taxon-name-part-type="uncertainty-rank">aff.</tp:taxon-name-part><tp:taxon-name-part taxon-name-part-type="species" reg="variegatus">variegatus</tp:taxon-name-part></tp:taxon-name>
                </italic>
              </td><td rowspan="1" colspan="1">Morocco: Marrakesh-Safi: 5.5 km North-East of Aguelmouse, Tizi n’Tichka, High Atlas</td><td rowspan="1" colspan="1">
                <bold>mel 81010</bold>
              </td><td rowspan="1" colspan="1" style="color: #152959">
                <ext-link xmlns:xlink="http://www.w3.org/1999/xlink" ext-link-type="gen" xlink:href="MW158202" xlink:type="simple">MW158202</ext-link>
              </td><td rowspan="1" colspan="1" style="color: #152959">
                <ext-link xmlns:xlink="http://www.w3.org/1999/xlink" ext-link-type="gen" xlink:href="MW158033" xlink:type="simple">MW158033</ext-link>
              </td><td rowspan="1" colspan="1" style="color: #152959">
                <ext-link xmlns:xlink="http://www.w3.org/1999/xlink" ext-link-type="gen" xlink:href="MW157953" xlink:type="simple">MW157953</ext-link>
              </td><td rowspan="1" colspan="1" style="color: #152959">
                <ext-link xmlns:xlink="http://www.w3.org/1999/xlink" ext-link-type="gen" xlink:href="MW158108" xlink:type="simple">MW158108</ext-link>
              </td></tr><tr><td rowspan="1" colspan="1">
                <italic>
                  <tp:taxon-name><tp:taxon-name-part taxon-name-part-type="genus" reg="Lampromeloe">Lampromeloe</tp:taxon-name-part><tp:taxon-name-part taxon-name-part-type="species" reg="cavensis">cavensis</tp:taxon-name-part></tp:taxon-name>
                </italic>
              </td><td rowspan="1" colspan="1">Morocco: Casablanca-Settat: Ouled Bahmad</td><td rowspan="1" colspan="1">
                <bold>mel 06011</bold>
              </td><td rowspan="1" colspan="1" style="color: #152959">
                <ext-link xmlns:xlink="http://www.w3.org/1999/xlink" ext-link-type="gen" xlink:href="MW158201" xlink:type="simple">MW158201</ext-link>
              </td><td rowspan="1" colspan="1" style="color: #152959">
                <ext-link xmlns:xlink="http://www.w3.org/1999/xlink" ext-link-type="gen" xlink:href="MW158032" xlink:type="simple">MW158032</ext-link>
              </td><td rowspan="1" colspan="1" style="color: #152959">
                <ext-link xmlns:xlink="http://www.w3.org/1999/xlink" ext-link-type="gen" xlink:href="MW157952" xlink:type="simple">MW157952</ext-link>
              </td><td rowspan="1" colspan="1" style="color: #152959">
                <ext-link xmlns:xlink="http://www.w3.org/1999/xlink" ext-link-type="gen" xlink:href="MW158107" xlink:type="simple">MW158107</ext-link>
              </td></tr><tr><td rowspan="1" colspan="1">
                <italic>
                  <tp:taxon-name><tp:taxon-name-part taxon-name-part-type="genus" reg="Lampromeloe">Lampromeloe</tp:taxon-name-part><tp:taxon-name-part taxon-name-part-type="species" reg="variegatus">variegatus</tp:taxon-name-part></tp:taxon-name>
                </italic>
              </td><td rowspan="1" colspan="1">Spain: Salamanca: 5 km West of Palencia de Negrilla</td><td rowspan="1" colspan="1">
                <bold>mel 05015</bold>
              </td><td rowspan="1" colspan="1" style="color: #152959">
                <ext-link xmlns:xlink="http://www.w3.org/1999/xlink" ext-link-type="gen" xlink:href="MW158203" xlink:type="simple">MW158203</ext-link>
              </td><td rowspan="1" colspan="1" style="color: #152959">
                <ext-link xmlns:xlink="http://www.w3.org/1999/xlink" ext-link-type="gen" xlink:href="MW158034" xlink:type="simple">MW158034</ext-link>
              </td><td rowspan="1" colspan="1" style="color: #152959">
                <ext-link xmlns:xlink="http://www.w3.org/1999/xlink" ext-link-type="gen" xlink:href="MW157954" xlink:type="simple">MW157954</ext-link>
              </td><td rowspan="1" colspan="1" style="color: #152959">
                <ext-link xmlns:xlink="http://www.w3.org/1999/xlink" ext-link-type="gen" xlink:href="MW158109" xlink:type="simple">MW158109</ext-link>
              </td></tr><tr><td rowspan="1" colspan="1">
                <italic>
                  <tp:taxon-name><tp:taxon-name-part taxon-name-part-type="genus" reg="Lampromeloe">Lampromeloe</tp:taxon-name-part><tp:taxon-name-part taxon-name-part-type="species" reg="variegatus">variegatus</tp:taxon-name-part></tp:taxon-name>
                </italic>
              </td><td rowspan="1" colspan="1">Hungary: Komárom-Esztergom: Vèrtesszölös</td><td rowspan="1" colspan="1">
                <bold>mel 81068</bold>
              </td><td rowspan="1" colspan="1" style="color: #152959">
                <ext-link xmlns:xlink="http://www.w3.org/1999/xlink" ext-link-type="gen" xlink:href="MW158204" xlink:type="simple">MW158204</ext-link>
              </td><td rowspan="1" colspan="1" style="color: #152959">
                <ext-link xmlns:xlink="http://www.w3.org/1999/xlink" ext-link-type="gen" xlink:href="MW158035" xlink:type="simple">MW158035</ext-link>
              </td><td rowspan="1" colspan="1" style="color: #152959">
                <ext-link xmlns:xlink="http://www.w3.org/1999/xlink" ext-link-type="gen" xlink:href="MW157955" xlink:type="simple">MW157955</ext-link>
              </td><td rowspan="1" colspan="1" style="color: #152959">
                <ext-link xmlns:xlink="http://www.w3.org/1999/xlink" ext-link-type="gen" xlink:href="MW158110" xlink:type="simple">MW158110</ext-link>
              </td></tr><tr><td rowspan="1" colspan="1">
                <tp:taxon-name><tp:taxon-name-part taxon-name-part-type="genus" reg="Meloe">Meloe</tp:taxon-name-part> (<tp:taxon-name-part taxon-name-part-type="subgenus" reg="Anchomeloe">Anchomeloe</tp:taxon-name-part>) <tp:taxon-name-part taxon-name-part-type="species" reg="autumnalis">autumnalis</tp:taxon-name-part></tp:taxon-name>
              </td><td rowspan="1" colspan="1">Spain: Guadalajara: Villanueva de la Torre</td><td rowspan="1" colspan="1">
                <bold>mel 04246</bold>
              </td><td rowspan="1" colspan="1" style="color: #152959">
                <ext-link xmlns:xlink="http://www.w3.org/1999/xlink" ext-link-type="gen" xlink:href="MW158189" xlink:type="simple">MW158189</ext-link>
              </td><td rowspan="1" colspan="1" style="color: #152959">
                <ext-link xmlns:xlink="http://www.w3.org/1999/xlink" ext-link-type="gen" xlink:href="MW158025" xlink:type="simple">MW158025</ext-link>
              </td><td rowspan="1" colspan="1" style="color: #152959">
                <ext-link xmlns:xlink="http://www.w3.org/1999/xlink" ext-link-type="gen" xlink:href="MW157949" xlink:type="simple">MW157949</ext-link>
              </td><td rowspan="1" colspan="1" style="color: #152959">
                <ext-link xmlns:xlink="http://www.w3.org/1999/xlink" ext-link-type="gen" xlink:href="MW158104" xlink:type="simple">MW158104</ext-link>
              </td></tr><tr><td rowspan="1" colspan="1">
                <tp:taxon-name><tp:taxon-name-part taxon-name-part-type="genus" reg="Meloe">Meloe</tp:taxon-name-part> (<tp:taxon-name-part taxon-name-part-type="subgenus" reg="Anchomeloe">Anchomeloe</tp:taxon-name-part>) <tp:taxon-name-part taxon-name-part-type="species" reg="autumnalis">autumnalis</tp:taxon-name-part></tp:taxon-name>
              </td><td rowspan="1" colspan="1">Spain: Zaragoza: El Frago</td><td rowspan="1" colspan="1">
                <bold>mel 10070a</bold>
              </td><td rowspan="1" colspan="1" style="color: #152959">
                <ext-link xmlns:xlink="http://www.w3.org/1999/xlink" ext-link-type="gen" xlink:href="MW158191" xlink:type="simple">MW158191</ext-link>
              </td><td rowspan="1" colspan="1" style="color: #152959">
                <ext-link xmlns:xlink="http://www.w3.org/1999/xlink" ext-link-type="gen" xlink:href="MW158027" xlink:type="simple">MW158027</ext-link>
              </td><td rowspan="1" colspan="1" style="color: #152959">
                <ext-link xmlns:xlink="http://www.w3.org/1999/xlink" ext-link-type="gen" xlink:href="MW157951" xlink:type="simple">MW157951</ext-link>
              </td><td rowspan="1" colspan="1" style="color: #152959">
                <ext-link xmlns:xlink="http://www.w3.org/1999/xlink" ext-link-type="gen" xlink:href="MW158106" xlink:type="simple">MW158106</ext-link>
              </td></tr><tr><td rowspan="1" colspan="1">
                <tp:taxon-name><tp:taxon-name-part taxon-name-part-type="genus" reg="Meloe">Meloe</tp:taxon-name-part> (<tp:taxon-name-part taxon-name-part-type="subgenus" reg="Anchomeloe">Anchomeloe</tp:taxon-name-part>) <tp:taxon-name-part taxon-name-part-type="species" reg="autumnalis">autumnalis</tp:taxon-name-part></tp:taxon-name>
              </td><td rowspan="1" colspan="1">Morocco: Tangier-Tetouan: Chaouen, Djebel Tissouka</td><td rowspan="1" colspan="1">
                <bold>mel 81071</bold>
              </td><td rowspan="1" colspan="1" style="color: #152959">
                <ext-link xmlns:xlink="http://www.w3.org/1999/xlink" ext-link-type="gen" xlink:href="MW158190" xlink:type="simple">MW158190</ext-link>
              </td><td rowspan="1" colspan="1" style="color: #152959">
                <ext-link xmlns:xlink="http://www.w3.org/1999/xlink" ext-link-type="gen" xlink:href="MW158026" xlink:type="simple">MW158026</ext-link>
              </td><td rowspan="1" colspan="1" style="color: #152959">
                <ext-link xmlns:xlink="http://www.w3.org/1999/xlink" ext-link-type="gen" xlink:href="MW157950" xlink:type="simple">MW157950</ext-link>
              </td><td rowspan="1" colspan="1" style="color: #152959">
                <ext-link xmlns:xlink="http://www.w3.org/1999/xlink" ext-link-type="gen" xlink:href="MW158105" xlink:type="simple">MW158105</ext-link>
              </td></tr><tr><td rowspan="1" colspan="1">
                <tp:taxon-name><tp:taxon-name-part taxon-name-part-type="genus" reg="Meloe">Meloe</tp:taxon-name-part> (<tp:taxon-name-part taxon-name-part-type="subgenus" reg="Meloe">Meloe</tp:taxon-name-part>) <tp:taxon-name-part taxon-name-part-type="species" reg="proscarabaeus">proscarabaeus</tp:taxon-name-part></tp:taxon-name>
              </td><td rowspan="1" colspan="1">Spain: Menorca: 3.5 km South-West of Fornells</td><td rowspan="1" colspan="1">
                <bold>mel 06026</bold>
              </td><td rowspan="1" colspan="1" style="color: #152959">
                <ext-link xmlns:xlink="http://www.w3.org/1999/xlink" ext-link-type="gen" xlink:href="MW158148" xlink:type="simple">MW158148</ext-link>
              </td><td rowspan="1" colspan="1" style="color: #152959">
                <ext-link xmlns:xlink="http://www.w3.org/1999/xlink" ext-link-type="gen" xlink:href="MW157993" xlink:type="simple">MW157993</ext-link>
              </td><td rowspan="1" colspan="1" style="color: #152959">
                <ext-link xmlns:xlink="http://www.w3.org/1999/xlink" ext-link-type="gen" xlink:href="MW157939" xlink:type="simple">MW157939</ext-link>
              </td><td rowspan="1" colspan="1" style="color: #152959">
                <ext-link xmlns:xlink="http://www.w3.org/1999/xlink" ext-link-type="gen" xlink:href="MW158094" xlink:type="simple">MW158094</ext-link>
              </td></tr><tr><td rowspan="1" colspan="1">
                <tp:taxon-name><tp:taxon-name-part taxon-name-part-type="genus" reg="Meloe">Meloe</tp:taxon-name-part> (<tp:taxon-name-part taxon-name-part-type="subgenus" reg="Meloe">Meloe</tp:taxon-name-part>) <tp:taxon-name-part taxon-name-part-type="species" reg="proscarabaeus">proscarabaeus</tp:taxon-name-part></tp:taxon-name>
              </td><td rowspan="1" colspan="1">Morocco: Souss-Massa: 2 km South of Chafarni</td><td rowspan="1" colspan="1">
                <bold>mel 81007</bold>
              </td><td rowspan="1" colspan="1" style="color: #152959">
                <ext-link xmlns:xlink="http://www.w3.org/1999/xlink" ext-link-type="gen" xlink:href="MW158150" xlink:type="simple">MW158150</ext-link>
              </td><td rowspan="1" colspan="1" style="color: #152959">
                <ext-link xmlns:xlink="http://www.w3.org/1999/xlink" ext-link-type="gen" xlink:href="MW157995" xlink:type="simple">MW157995</ext-link>
              </td><td rowspan="1" colspan="1" style="color: #152959">
                <ext-link xmlns:xlink="http://www.w3.org/1999/xlink" ext-link-type="gen" xlink:href="MW157941" xlink:type="simple">MW157941</ext-link>
              </td><td rowspan="1" colspan="1" style="color: #152959">
                <ext-link xmlns:xlink="http://www.w3.org/1999/xlink" ext-link-type="gen" xlink:href="MW158096" xlink:type="simple">MW158096</ext-link>
              </td></tr><tr><td rowspan="1" colspan="1">
                <tp:taxon-name><tp:taxon-name-part taxon-name-part-type="genus" reg="Meloe">Meloe</tp:taxon-name-part> (<tp:taxon-name-part taxon-name-part-type="subgenus" reg="Meloe">Meloe</tp:taxon-name-part>) <tp:taxon-name-part taxon-name-part-type="species" reg="proscarabaeus">proscarabaeus</tp:taxon-name-part></tp:taxon-name>
              </td><td rowspan="1" colspan="1">Hungary: Tolna: Bátaapáti</td><td rowspan="1" colspan="1">
                <bold>mel 06004</bold>
              </td><td rowspan="1" colspan="1" style="color: #152959">
                <ext-link xmlns:xlink="http://www.w3.org/1999/xlink" ext-link-type="gen" xlink:href="MW158151" xlink:type="simple">MW158151</ext-link>
              </td><td rowspan="1" colspan="1" style="color: #152959">
                <ext-link xmlns:xlink="http://www.w3.org/1999/xlink" ext-link-type="gen" xlink:href="MW157996" xlink:type="simple">MW157996</ext-link>
              </td><td rowspan="1" colspan="1" style="color: #152959">
                <ext-link xmlns:xlink="http://www.w3.org/1999/xlink" ext-link-type="gen" xlink:href="MW157942" xlink:type="simple">MW157942</ext-link>
              </td><td rowspan="1" colspan="1" style="color: #152959">
                <ext-link xmlns:xlink="http://www.w3.org/1999/xlink" ext-link-type="gen" xlink:href="MW158097" xlink:type="simple">MW158097</ext-link>
              </td></tr><tr><td rowspan="1" colspan="1">
                <tp:taxon-name><tp:taxon-name-part taxon-name-part-type="genus" reg="Meloe">Meloe</tp:taxon-name-part> (<tp:taxon-name-part taxon-name-part-type="subgenus" reg="Meloe">Meloe</tp:taxon-name-part>) <tp:taxon-name-part taxon-name-part-type="species" reg="proscarabaeus">proscarabaeus</tp:taxon-name-part></tp:taxon-name>
              </td><td rowspan="1" colspan="1">Italy: Tuscany: Alberese</td><td rowspan="1" colspan="1">
                <bold>mel 81082</bold>
              </td><td rowspan="1" colspan="1" style="color: #152959">
                <ext-link xmlns:xlink="http://www.w3.org/1999/xlink" ext-link-type="gen" xlink:href="MW158149" xlink:type="simple">MW158149</ext-link>
              </td><td rowspan="1" colspan="1" style="color: #152959">
                <ext-link xmlns:xlink="http://www.w3.org/1999/xlink" ext-link-type="gen" xlink:href="MW157994" xlink:type="simple">MW157994</ext-link>
              </td><td rowspan="1" colspan="1" style="color: #152959">
                <ext-link xmlns:xlink="http://www.w3.org/1999/xlink" ext-link-type="gen" xlink:href="MW157940" xlink:type="simple">MW157940</ext-link>
              </td><td rowspan="1" colspan="1" style="color: #152959">
                <ext-link xmlns:xlink="http://www.w3.org/1999/xlink" ext-link-type="gen" xlink:href="MW158095" xlink:type="simple">MW158095</ext-link>
              </td></tr><tr><td rowspan="1" colspan="1">
                <tp:taxon-name><tp:taxon-name-part taxon-name-part-type="genus" reg="Meloe">Meloe</tp:taxon-name-part> (<tp:taxon-name-part taxon-name-part-type="subgenus" reg="Meloe">Meloe</tp:taxon-name-part>) <tp:taxon-name-part taxon-name-part-type="species" reg="tropicus">tropicus</tp:taxon-name-part></tp:taxon-name>
              </td><td rowspan="1" colspan="1">Guatemala: El Quiché: 9 km North-East of Santa Cruz Quiché</td><td rowspan="1" colspan="1">
                <bold>mel 81075</bold>
              </td><td rowspan="1" colspan="1" style="color: #152959">
                <ext-link xmlns:xlink="http://www.w3.org/1999/xlink" ext-link-type="gen" xlink:href="MW158188" xlink:type="simple">MW158188</ext-link>
              </td><td rowspan="1" colspan="1" style="color: #152959">
                <ext-link xmlns:xlink="http://www.w3.org/1999/xlink" ext-link-type="gen" xlink:href="MW158024" xlink:type="simple">MW158024</ext-link>
              </td><td rowspan="1" colspan="1" style="color: #152959">
                <ext-link xmlns:xlink="http://www.w3.org/1999/xlink" ext-link-type="gen" xlink:href="MW157948" xlink:type="simple">MW157948</ext-link>
              </td><td rowspan="1" colspan="1" style="color: #152959">
                <ext-link xmlns:xlink="http://www.w3.org/1999/xlink" ext-link-type="gen" xlink:href="MW158103" xlink:type="simple">MW158103</ext-link>
              </td></tr><tr><td rowspan="1" colspan="1">
                <tp:taxon-name><tp:taxon-name-part taxon-name-part-type="genus" reg="Meloe">Meloe</tp:taxon-name-part> (<tp:taxon-name-part taxon-name-part-type="subgenus" reg="Meloe">Meloe</tp:taxon-name-part>) <tp:taxon-name-part taxon-name-part-type="uncertainty-rank">cf.</tp:taxon-name-part> <tp:taxon-name-part taxon-name-part-type="species" reg="violaceus">violaceus</tp:taxon-name-part></tp:taxon-name>
              </td><td rowspan="1" colspan="1">Hungary: Tolna: Mőcsény</td><td rowspan="1" colspan="1">
                <bold>mel 07033</bold>
              </td><td rowspan="1" colspan="1" style="color: #152959">
                <ext-link xmlns:xlink="http://www.w3.org/1999/xlink" ext-link-type="gen" xlink:href="MW158186" xlink:type="simple">MW158186</ext-link>
              </td><td rowspan="1" colspan="1" style="color: #152959">
                <ext-link xmlns:xlink="http://www.w3.org/1999/xlink" ext-link-type="gen" xlink:href="MW158022" xlink:type="simple">MW158022</ext-link>
              </td><td rowspan="1" colspan="1" style="color: #152959">
                <ext-link xmlns:xlink="http://www.w3.org/1999/xlink" ext-link-type="gen" xlink:href="MW157946" xlink:type="simple">MW157946</ext-link>
              </td><td rowspan="1" colspan="1" style="color: #152959">
                <ext-link xmlns:xlink="http://www.w3.org/1999/xlink" ext-link-type="gen" xlink:href="MW158101" xlink:type="simple">MW158101</ext-link>
              </td></tr><tr><td rowspan="1" colspan="1">
                <tp:taxon-name><tp:taxon-name-part taxon-name-part-type="genus" reg="Meloe">Meloe</tp:taxon-name-part> (<tp:taxon-name-part taxon-name-part-type="subgenus" reg="Meloe">Meloe</tp:taxon-name-part>) <tp:taxon-name-part taxon-name-part-type="uncertainty-rank">cf.</tp:taxon-name-part> <tp:taxon-name-part taxon-name-part-type="species" reg="violaceus">violaceus</tp:taxon-name-part></tp:taxon-name>
              </td><td rowspan="1" colspan="1">Hungary: Vas: Csákánydoroszló</td><td rowspan="1" colspan="1">
                <bold>mel 07036</bold>
              </td><td rowspan="1" colspan="1" style="color: #152959">
                <ext-link xmlns:xlink="http://www.w3.org/1999/xlink" ext-link-type="gen" xlink:href="MW158187" xlink:type="simple">MW158187</ext-link>
              </td><td rowspan="1" colspan="1" style="color: #152959">
                <ext-link xmlns:xlink="http://www.w3.org/1999/xlink" ext-link-type="gen" xlink:href="MW158023" xlink:type="simple">MW158023</ext-link>
              </td><td rowspan="1" colspan="1" style="color: #152959">
                <ext-link xmlns:xlink="http://www.w3.org/1999/xlink" ext-link-type="gen" xlink:href="MW157947" xlink:type="simple">MW157947</ext-link>
              </td><td rowspan="1" colspan="1" style="color: #152959">
                <ext-link xmlns:xlink="http://www.w3.org/1999/xlink" ext-link-type="gen" xlink:href="MW158102" xlink:type="simple">MW158102</ext-link>
              </td></tr><tr><td rowspan="1" colspan="1">
                <tp:taxon-name><tp:taxon-name-part taxon-name-part-type="genus" reg="Meloe">Meloe</tp:taxon-name-part> (<tp:taxon-name-part taxon-name-part-type="subgenus" reg="Meloe">Meloe</tp:taxon-name-part>) <tp:taxon-name-part taxon-name-part-type="species" reg="violaceus">violaceus</tp:taxon-name-part></tp:taxon-name>
              </td><td rowspan="1" colspan="1">Spain: Ávila: Hoyos del Espino</td><td rowspan="1" colspan="1">
                <bold>mel 05024</bold>
              </td><td rowspan="1" colspan="1" style="color: #152959">
                <ext-link xmlns:xlink="http://www.w3.org/1999/xlink" ext-link-type="gen" xlink:href="MW158183" xlink:type="simple">MW158183</ext-link>
              </td><td rowspan="1" colspan="1" style="color: #152959">
                <ext-link xmlns:xlink="http://www.w3.org/1999/xlink" ext-link-type="gen" xlink:href="MW158019" xlink:type="simple">MW158019</ext-link>
              </td><td rowspan="1" colspan="1" style="color: #152959">
                <ext-link xmlns:xlink="http://www.w3.org/1999/xlink" ext-link-type="gen" xlink:href="MW157943" xlink:type="simple">MW157943</ext-link>
              </td><td rowspan="1" colspan="1" style="color: #152959">
                <ext-link xmlns:xlink="http://www.w3.org/1999/xlink" ext-link-type="gen" xlink:href="MW158098" xlink:type="simple">MW158098</ext-link>
              </td></tr><tr><td rowspan="1" colspan="1">
                <tp:taxon-name><tp:taxon-name-part taxon-name-part-type="genus" reg="Meloe">Meloe</tp:taxon-name-part> (<tp:taxon-name-part taxon-name-part-type="subgenus" reg="Meloe">Meloe</tp:taxon-name-part>) <tp:taxon-name-part taxon-name-part-type="species" reg="violaceus">violaceus</tp:taxon-name-part></tp:taxon-name>
              </td><td rowspan="1" colspan="1">Spain: León: Correcillas: Pico Polvareda</td><td rowspan="1" colspan="1">
                <bold>mel 81051</bold>
              </td><td rowspan="1" colspan="1" style="color: #152959">
                <ext-link xmlns:xlink="http://www.w3.org/1999/xlink" ext-link-type="gen" xlink:href="MW158185" xlink:type="simple">MW158185</ext-link>
              </td><td rowspan="1" colspan="1" style="color: #152959">
                <ext-link xmlns:xlink="http://www.w3.org/1999/xlink" ext-link-type="gen" xlink:href="MW158021" xlink:type="simple">MW158021</ext-link>
              </td><td rowspan="1" colspan="1" style="color: #152959">
                <ext-link xmlns:xlink="http://www.w3.org/1999/xlink" ext-link-type="gen" xlink:href="MW157945" xlink:type="simple">MW157945</ext-link>
              </td><td rowspan="1" colspan="1" style="color: #152959">
                <ext-link xmlns:xlink="http://www.w3.org/1999/xlink" ext-link-type="gen" xlink:href="MW158100" xlink:type="simple">MW158100</ext-link>
              </td></tr><tr><td rowspan="1" colspan="1">
                <tp:taxon-name><tp:taxon-name-part taxon-name-part-type="genus" reg="Meloe">Meloe</tp:taxon-name-part> (<tp:taxon-name-part taxon-name-part-type="subgenus" reg="Meloe">Meloe</tp:taxon-name-part>) <tp:taxon-name-part taxon-name-part-type="species" reg="violaceus">violaceus</tp:taxon-name-part></tp:taxon-name>
              </td><td rowspan="1" colspan="1">Spain: León: Correcillas: Pico Polvareda</td><td rowspan="1" colspan="1">
                <bold>mel 81052</bold>
              </td><td rowspan="1" colspan="1" style="color: #152959">
                <ext-link xmlns:xlink="http://www.w3.org/1999/xlink" ext-link-type="gen" xlink:href="MW158184" xlink:type="simple">MW158184</ext-link>
              </td><td rowspan="1" colspan="1" style="color: #152959">
                <ext-link xmlns:xlink="http://www.w3.org/1999/xlink" ext-link-type="gen" xlink:href="MW158020" xlink:type="simple">MW158020</ext-link>
              </td><td rowspan="1" colspan="1" style="color: #152959">
                <ext-link xmlns:xlink="http://www.w3.org/1999/xlink" ext-link-type="gen" xlink:href="MW157944" xlink:type="simple">MW157944</ext-link>
              </td><td rowspan="1" colspan="1" style="color: #152959">
                <ext-link xmlns:xlink="http://www.w3.org/1999/xlink" ext-link-type="gen" xlink:href="MW158099" xlink:type="simple">MW158099</ext-link>
              </td></tr><tr><td rowspan="1" colspan="1">
                <italic>
                  <tp:taxon-name><tp:taxon-name-part taxon-name-part-type="genus" reg="Meloegonius">Meloegonius</tp:taxon-name-part><tp:taxon-name-part taxon-name-part-type="species" reg="cicatricosus">cicatricosus</tp:taxon-name-part></tp:taxon-name>
                </italic>
              </td><td rowspan="1" colspan="1">Hungary: Pest: Tatárszentzgyörgy</td><td rowspan="1" colspan="1">
                <bold>mel 06002</bold>
              </td><td rowspan="1" colspan="1" style="color: #152959">
                <ext-link xmlns:xlink="http://www.w3.org/1999/xlink" ext-link-type="gen" xlink:href="MW158208" xlink:type="simple">MW158208</ext-link>
              </td><td rowspan="1" colspan="1" style="color: #152959">
                <ext-link xmlns:xlink="http://www.w3.org/1999/xlink" ext-link-type="gen" xlink:href="MW158038" xlink:type="simple">MW158038</ext-link>
              </td><td rowspan="1" colspan="1" style="color: #152959">
                <ext-link xmlns:xlink="http://www.w3.org/1999/xlink" ext-link-type="gen" xlink:href="MW157959" xlink:type="simple">MW157959</ext-link>
              </td><td rowspan="1" colspan="1" style="color: #152959">
                <ext-link xmlns:xlink="http://www.w3.org/1999/xlink" ext-link-type="gen" xlink:href="MW158114" xlink:type="simple">MW158114</ext-link>
              </td></tr><tr><td rowspan="1" colspan="1">
                <italic>
                  <tp:taxon-name><tp:taxon-name-part taxon-name-part-type="genus" reg="Meloegonius">Meloegonius</tp:taxon-name-part><tp:taxon-name-part taxon-name-part-type="species" reg="cicatricosus">cicatricosus</tp:taxon-name-part></tp:taxon-name>
                </italic>
              </td><td rowspan="1" colspan="1">Hungary: Komárom-Esztergom: Vèrtesszölös</td><td rowspan="1" colspan="1">
                <bold>mel 81069</bold>
              </td><td rowspan="1" colspan="1" style="color: #152959">
                <ext-link xmlns:xlink="http://www.w3.org/1999/xlink" ext-link-type="gen" xlink:href="MW158209" xlink:type="simple">MW158209</ext-link>
              </td><td rowspan="1" colspan="1" style="color: #152959">
                <ext-link xmlns:xlink="http://www.w3.org/1999/xlink" ext-link-type="gen" xlink:href="MW158039" xlink:type="simple">MW158039</ext-link>
              </td><td rowspan="1" colspan="1" style="color: #152959">
                <ext-link xmlns:xlink="http://www.w3.org/1999/xlink" ext-link-type="gen" xlink:href="MW157960" xlink:type="simple">MW157960</ext-link>
              </td><td rowspan="1" colspan="1" style="color: #152959">
                <ext-link xmlns:xlink="http://www.w3.org/1999/xlink" ext-link-type="gen" xlink:href="MW158115" xlink:type="simple">MW158115</ext-link>
              </td></tr><tr><td rowspan="1" colspan="1">
                <italic>
                  <tp:taxon-name><tp:taxon-name-part taxon-name-part-type="genus" reg="Mesomeloe">Mesomeloe</tp:taxon-name-part><tp:taxon-name-part taxon-name-part-type="species" reg="coelatus">coelatus</tp:taxon-name-part></tp:taxon-name>
                </italic>
              </td><td rowspan="1" colspan="1">Morocco: Guelmine-Smara: Reg Labyad</td><td rowspan="1" colspan="1">
                <bold>Mcoelatus_labyad</bold>
              </td><td rowspan="1" colspan="1" style="color: #152959">
                <ext-link xmlns:xlink="http://www.w3.org/1999/xlink" ext-link-type="gen" xlink:href="MW805179" xlink:type="simple">MW805179</ext-link>
              </td><td rowspan="1" colspan="1"/><td rowspan="1" colspan="1"/><td rowspan="1" colspan="1"/></tr><tr><td rowspan="1" colspan="1">
                <italic>
                  <tp:taxon-name><tp:taxon-name-part taxon-name-part-type="genus" reg="Mesomeloe">Mesomeloe</tp:taxon-name-part><tp:taxon-name-part taxon-name-part-type="species" reg="coelatus">coelatus</tp:taxon-name-part></tp:taxon-name>
                </italic>
              </td><td rowspan="1" colspan="1">Morocco: Guelmine-Smara: Jbel Ouarkziz</td><td rowspan="1" colspan="1">
                <bold>Mcoelatus_ouarkziz</bold>
              </td><td rowspan="1" colspan="1" style="color: #152959">
                <ext-link xmlns:xlink="http://www.w3.org/1999/xlink" ext-link-type="gen" xlink:href="MW805180" xlink:type="simple">MW805180</ext-link>
              </td><td rowspan="1" colspan="1"/><td rowspan="1" colspan="1"/><td rowspan="1" colspan="1"/></tr><tr><td rowspan="1" colspan="1">
                <italic>
                  <tp:taxon-name><tp:taxon-name-part taxon-name-part-type="genus" reg="Mesomeloe">Mesomeloe</tp:taxon-name-part><tp:taxon-name-part taxon-name-part-type="species" reg="ottomerkli">ottomerkli</tp:taxon-name-part></tp:taxon-name>
                </italic>
              </td><td rowspan="1" colspan="1">Qatar: 1.8 km West of Al Marrawnah</td><td rowspan="1" colspan="1">
                <bold>mel Qatar1</bold>
              </td><td rowspan="1" colspan="1" style="color: #152959">
                <ext-link xmlns:xlink="http://www.w3.org/1999/xlink" ext-link-type="gen" xlink:href="HG003653" xlink:type="simple">HG003653</ext-link>
              </td><td rowspan="1" colspan="1" style="color: #152959">
                <ext-link xmlns:xlink="http://www.w3.org/1999/xlink" ext-link-type="gen" xlink:href="MW158044" xlink:type="simple">MW158044</ext-link>
              </td><td rowspan="1" colspan="1" style="color: #152959">
                <ext-link xmlns:xlink="http://www.w3.org/1999/xlink" ext-link-type="gen" xlink:href="MW157962" xlink:type="simple">MW157962</ext-link>
              </td><td rowspan="1" colspan="1" style="color: #152959">
                <ext-link xmlns:xlink="http://www.w3.org/1999/xlink" ext-link-type="gen" xlink:href="MW158117" xlink:type="simple">MW158117</ext-link>
              </td></tr><tr><td rowspan="1" colspan="1">
                <italic>
                  <tp:taxon-name><tp:taxon-name-part taxon-name-part-type="genus" reg="Mesomeloe">Mesomeloe</tp:taxon-name-part><tp:taxon-name-part taxon-name-part-type="species" reg="ottomerkli">ottomerkli</tp:taxon-name-part></tp:taxon-name>
                </italic>
              </td><td rowspan="1" colspan="1">Qatar: 1.8 km West of Al Marrawnah</td><td rowspan="1" colspan="1">
                <bold>mel Qatar2</bold>
              </td><td rowspan="1" colspan="1" style="color: #152959">
                <ext-link xmlns:xlink="http://www.w3.org/1999/xlink" ext-link-type="gen" xlink:href="HG003654" xlink:type="simple">HG003654</ext-link>
              </td><td rowspan="1" colspan="1" style="color: #152959">
                <ext-link xmlns:xlink="http://www.w3.org/1999/xlink" ext-link-type="gen" xlink:href="MW158045" xlink:type="simple">MW158045</ext-link>
              </td><td rowspan="1" colspan="1" style="color: #152959">
                <ext-link xmlns:xlink="http://www.w3.org/1999/xlink" ext-link-type="gen" xlink:href="MW157963" xlink:type="simple">MW157963</ext-link>
              </td><td rowspan="1" colspan="1" style="color: #152959">
                <ext-link xmlns:xlink="http://www.w3.org/1999/xlink" ext-link-type="gen" xlink:href="MW158118" xlink:type="simple">MW158118</ext-link>
              </td></tr><tr><td rowspan="1" colspan="1">
                <italic>
                  <tp:taxon-name><tp:taxon-name-part taxon-name-part-type="genus" reg="Physomeloe">Physomeloe</tp:taxon-name-part><tp:taxon-name-part taxon-name-part-type="species" reg="corallifer">corallifer</tp:taxon-name-part></tp:taxon-name>
                </italic>
              </td><td rowspan="1" colspan="1">Spain: Madrid: 5 km South-East of Agustín de Guadalix, 618 m asl</td><td rowspan="1" colspan="1">
                <bold>mel 09051</bold>
              </td><td rowspan="1" colspan="1" style="color: #152959">
                <ext-link xmlns:xlink="http://www.w3.org/1999/xlink" ext-link-type="gen" xlink:href="MW158210" xlink:type="simple">MW158210</ext-link>
              </td><td rowspan="1" colspan="1" style="color: #152959">
                <ext-link xmlns:xlink="http://www.w3.org/1999/xlink" ext-link-type="gen" xlink:href="MW158040" xlink:type="simple">MW158040</ext-link>
              </td><td rowspan="1" colspan="1" style="color: #152959">
                <ext-link xmlns:xlink="http://www.w3.org/1999/xlink" ext-link-type="gen" xlink:href="MW157961" xlink:type="simple">MW157961</ext-link>
              </td><td rowspan="1" colspan="1" style="color: #152959">
                <ext-link xmlns:xlink="http://www.w3.org/1999/xlink" ext-link-type="gen" xlink:href="MW158116" xlink:type="simple">MW158116</ext-link>
              </td></tr><tr><td rowspan="1" colspan="1">
                <italic>
                  <tp:taxon-name><tp:taxon-name-part taxon-name-part-type="genus" reg="Taphromeloe">Taphromeloe</tp:taxon-name-part><tp:taxon-name-part taxon-name-part-type="species" reg="erythrocnemus">erythrocnemus</tp:taxon-name-part></tp:taxon-name>
                </italic>
              </td><td rowspan="1" colspan="1">Morocco: 2.5 km North-West of Douar Azerzou</td><td rowspan="1" colspan="1">
                <bold>ASV18007</bold>
              </td><td rowspan="1" colspan="1" style="color: #152959">
                <ext-link xmlns:xlink="http://www.w3.org/1999/xlink" ext-link-type="gen" xlink:href="MW158309" xlink:type="simple">MW158309</ext-link>
              </td><td rowspan="1" colspan="1" style="color: #152959">
                <ext-link xmlns:xlink="http://www.w3.org/1999/xlink" ext-link-type="gen" xlink:href="MW158092" xlink:type="simple">MW158092</ext-link>
              </td><td rowspan="1" colspan="1" style="color: #152959">
                <ext-link xmlns:xlink="http://www.w3.org/1999/xlink" ext-link-type="gen" xlink:href="MW157991" xlink:type="simple">MW157991</ext-link>
              </td><td rowspan="1" colspan="1" style="color: #152959">
                <ext-link xmlns:xlink="http://www.w3.org/1999/xlink" ext-link-type="gen" xlink:href="MW158146" xlink:type="simple">MW158146</ext-link>
              </td></tr><tr><td rowspan="1" colspan="1">
                <italic>
                  <tp:taxon-name><tp:taxon-name-part taxon-name-part-type="genus" reg="Treiodous">Treiodous</tp:taxon-name-part><tp:taxon-name-part taxon-name-part-type="species" reg="gracilicornis">gracilicornis</tp:taxon-name-part></tp:taxon-name>
                </italic>
              </td><td rowspan="1" colspan="1">Guatemala: El Quiché: 3.4 km North of Uspantán</td><td rowspan="1" colspan="1">
                <bold>mel 81077</bold>
              </td><td rowspan="1" colspan="1" style="color: #152959">
                <ext-link xmlns:xlink="http://www.w3.org/1999/xlink" ext-link-type="gen" xlink:href="MW158205" xlink:type="simple">MW158205</ext-link>
              </td><td rowspan="1" colspan="1" style="color: #152959">
                <ext-link xmlns:xlink="http://www.w3.org/1999/xlink" ext-link-type="gen" xlink:href="MW158036" xlink:type="simple">MW158036</ext-link>
              </td><td rowspan="1" colspan="1" style="color: #152959">
                <ext-link xmlns:xlink="http://www.w3.org/1999/xlink" ext-link-type="gen" xlink:href="MW157956" xlink:type="simple">MW157956</ext-link>
              </td><td rowspan="1" colspan="1" style="color: #152959">
                <ext-link xmlns:xlink="http://www.w3.org/1999/xlink" ext-link-type="gen" xlink:href="MW158111" xlink:type="simple">MW158111</ext-link>
              </td></tr><tr><td rowspan="1" colspan="1">
                <italic>
                  <tp:taxon-name><tp:taxon-name-part taxon-name-part-type="genus" reg="Treiodous">Treiodous</tp:taxon-name-part><tp:taxon-name-part taxon-name-part-type="species" reg="gracilicornis">gracilicornis</tp:taxon-name-part></tp:taxon-name>
                </italic>
              </td><td rowspan="1" colspan="1">Mexico: Guerrero: 5 km West of Carrizal de Bravo</td><td rowspan="1" colspan="1">
                <bold>mel 874</bold>
              </td><td rowspan="1" colspan="1" style="color: #152959">
                <ext-link xmlns:xlink="http://www.w3.org/1999/xlink" ext-link-type="gen" xlink:href="MW158206" xlink:type="simple">MW158206</ext-link>
              </td><td rowspan="1" colspan="1"/><td rowspan="1" colspan="1" style="color: #152959">
                <ext-link xmlns:xlink="http://www.w3.org/1999/xlink" ext-link-type="gen" xlink:href="MW157957" xlink:type="simple">MW157957</ext-link>
              </td><td rowspan="1" colspan="1" style="color: #152959">
                <ext-link xmlns:xlink="http://www.w3.org/1999/xlink" ext-link-type="gen" xlink:href="MW158112" xlink:type="simple">MW158112</ext-link>
              </td></tr><tr><td rowspan="1" colspan="1">
                <italic>
                  <tp:taxon-name><tp:taxon-name-part taxon-name-part-type="genus" reg="Treiodous">Treiodous</tp:taxon-name-part><tp:taxon-name-part taxon-name-part-type="species" reg="laevis">laevis</tp:taxon-name-part></tp:taxon-name>
                </italic>
              </td><td rowspan="1" colspan="1">Mexico: Guanajuato: Dolores Hidalgo</td><td rowspan="1" colspan="1">
                <bold>mel 08094</bold>
              </td><td rowspan="1" colspan="1" style="color: #152959">
                <ext-link xmlns:xlink="http://www.w3.org/1999/xlink" ext-link-type="gen" xlink:href="MW158207" xlink:type="simple">MW158207</ext-link>
              </td><td rowspan="1" colspan="1" style="color: #152959">
                <ext-link xmlns:xlink="http://www.w3.org/1999/xlink" ext-link-type="gen" xlink:href="MW158037" xlink:type="simple">MW158037</ext-link>
              </td><td rowspan="1" colspan="1" style="color: #152959">
                <ext-link xmlns:xlink="http://www.w3.org/1999/xlink" ext-link-type="gen" xlink:href="MW157958" xlink:type="simple">MW157958</ext-link>
              </td><td rowspan="1" colspan="1" style="color: #152959">
                <ext-link xmlns:xlink="http://www.w3.org/1999/xlink" ext-link-type="gen" xlink:href="MW158113" xlink:type="simple">MW158113</ext-link>
              </td></tr><tr><td rowspan="1" colspan="1">
                <italic>
                  <tp:taxon-name><tp:taxon-name-part taxon-name-part-type="genus" reg="Lytta">Lytta</tp:taxon-name-part><tp:taxon-name-part taxon-name-part-type="species" reg="vessicatoria">vessicatoria</tp:taxon-name-part></tp:taxon-name>
                </italic>
              </td><td rowspan="1" colspan="1">Spain: Ourense: A Acea</td><td rowspan="1" colspan="1">
                <bold>mel 05073</bold>
              </td><td rowspan="1" colspan="1" style="color: #152959">
                <ext-link xmlns:xlink="http://www.w3.org/1999/xlink" ext-link-type="gen" xlink:href="MW158147" xlink:type="simple">MW158147</ext-link>
              </td><td rowspan="1" colspan="1" style="color: #152959">
                <ext-link xmlns:xlink="http://www.w3.org/1999/xlink" ext-link-type="gen" xlink:href="MW157992" xlink:type="simple">MW157992</ext-link>
              </td><td rowspan="1" colspan="1"/><td rowspan="1" colspan="1" style="color: #152959">
                <ext-link xmlns:xlink="http://www.w3.org/1999/xlink" ext-link-type="gen" xlink:href="MW158093" xlink:type="simple">MW158093</ext-link>
              </td></tr><tr><td rowspan="1" colspan="1">
                <italic>
                  <tp:taxon-name><tp:taxon-name-part taxon-name-part-type="genus" reg="Phodaga">Phodaga</tp:taxon-name-part><tp:taxon-name-part taxon-name-part-type="species" reg="alticeps">alticeps</tp:taxon-name-part></tp:taxon-name>
                </italic>
              </td><td rowspan="1" colspan="1">Mexico: Baja California Norte: Ejido Luchadores del Desierto, Northwest of Laguna Salada</td><td rowspan="1" colspan="1">
                <bold>KRN14</bold>
              </td><td rowspan="1" colspan="1" style="color: #152959">
                <ext-link xmlns:xlink="http://www.w3.org/1999/xlink" ext-link-type="gen" xlink:href="MK024506" xlink:type="simple">MK024506</ext-link>
              </td><td rowspan="1" colspan="1" style="color: #152959">
                <ext-link xmlns:xlink="http://www.w3.org/1999/xlink" ext-link-type="gen" xlink:href="MK024642" xlink:type="simple">MK024642</ext-link>
              </td><td rowspan="1" colspan="1"/><td rowspan="1" colspan="1" style="color: #152959">
                <ext-link xmlns:xlink="http://www.w3.org/1999/xlink" ext-link-type="gen" xlink:href="MK024601" xlink:type="simple">MK024601</ext-link>
              </td></tr><tr><td rowspan="1" colspan="1">
                <italic>
                  <tp:taxon-name><tp:taxon-name-part taxon-name-part-type="genus" reg="Cordylospasta">Cordylospasta</tp:taxon-name-part><tp:taxon-name-part taxon-name-part-type="species" reg="fulleri">fulleri</tp:taxon-name-part></tp:taxon-name>
                </italic>
              </td><td rowspan="1" colspan="1">USA: California: 4.8 km North-East of Big Pine</td><td rowspan="1" colspan="1">
                <bold>KRN23</bold>
              </td><td rowspan="1" colspan="1" style="color: #152959">
                <ext-link xmlns:xlink="http://www.w3.org/1999/xlink" ext-link-type="gen" xlink:href="MK024478" xlink:type="simple">MK024478</ext-link>
              </td><td rowspan="1" colspan="1" style="color: #152959">
                <ext-link xmlns:xlink="http://www.w3.org/1999/xlink" ext-link-type="gen" xlink:href="MK024619" xlink:type="simple">MK024619</ext-link>
              </td><td rowspan="1" colspan="1"/><td rowspan="1" colspan="1" style="color: #152959">
                <ext-link xmlns:xlink="http://www.w3.org/1999/xlink" ext-link-type="gen" xlink:href="MK024572" xlink:type="simple">MK024572</ext-link>
              </td></tr></tbody></table></table-wrap></tp:treatment-sec><ref-list><ref id="B1"><mixed-citation xmlns:xlink="http://www.w3.org/1999/xlink" xlink:type="simple"><person-group><name name-style="western"><surname>Bologna</surname><given-names>MA</given-names></name></person-group> (<year>1988</year>) <article-title>Note su <italic><tp:taxon-name><tp:taxon-name-part taxon-name-part-type="genus">Eurymeloe</tp:taxon-name-part></tp:taxon-name></italic> e revisione delle specie euromediterranee del gruppo <italic><tp:taxon-name><tp:taxon-name-part taxon-name-part-type="genus"/><tp:taxon-name-part taxon-name-part-type="species">rugosus</tp:taxon-name-part></tp:taxon-name></italic> (<tp:taxon-name><tp:taxon-name-part taxon-name-part-type="order">Coleoptera</tp:taxon-name-part></tp:taxon-name>, <tp:taxon-name><tp:taxon-name-part taxon-name-part-type="genus">Meloidae</tp:taxon-name-part></tp:taxon-name>).</article-title><source>Fragmenta Entomologica</source><volume>20</volume>(<issue>2</issue>): <fpage>233</fpage>–<lpage>301</lpage>.</mixed-citation></ref><ref id="B3"><mixed-citation xmlns:xlink="http://www.w3.org/1999/xlink" xlink:type="simple"><person-group><name name-style="western"><surname>Bologna</surname><given-names>MA</given-names></name></person-group> (<year>1991</year>) Fauna d’Italia. XXVIII. <tp:taxon-name><tp:taxon-name-part taxon-name-part-type="order">Coleoptera</tp:taxon-name-part></tp:taxon-name><tp:taxon-name><tp:taxon-name-part taxon-name-part-type="genus">Meloidae</tp:taxon-name-part></tp:taxon-name>. Ed. Calderini, Bologna. [i–xiv] 541 pp.</mixed-citation></ref><ref id="B50"><mixed-citation xmlns:xlink="http://www.w3.org/1999/xlink" xlink:type="simple"><person-group><name name-style="western"><surname>Sánchez-Vialas</surname><given-names>A</given-names></name><name name-style="western"><surname>Recuero</surname><given-names>E</given-names></name><name name-style="western"><surname>Jiménez-Ruiz</surname><given-names>Y</given-names></name><name name-style="western"><surname>Ruiz</surname><given-names>JL</given-names></name><name name-style="western"><surname>Marí-Mena</surname><given-names>N</given-names></name><name name-style="western"><surname>García-París</surname><given-names>M</given-names></name></person-group> (<year>2021</year>) <article-title>Phylogeny of <tp:taxon-name><tp:taxon-name-part taxon-name-part-type="tribe">Meloini</tp:taxon-name-part></tp:taxon-name> blister beetles (<tp:taxon-name><tp:taxon-name-part taxon-name-part-type="order">Coleoptera</tp:taxon-name-part></tp:taxon-name>, <tp:taxon-name><tp:taxon-name-part taxon-name-part-type="genus">Meloidae</tp:taxon-name-part></tp:taxon-name>) and patterns of island colonization in the Western Palaearctic.</article-title><source>Zoologica Scripta</source><volume>50</volume>(<issue>3</issue>): <fpage>358</fpage>–<lpage>375</lpage>. <ext-link xlink:href="10.1111/zsc.12474" ext-link-type="doi" xlink:type="simple">https://doi.org/10.1111/zsc.12474</ext-link></mixed-citation></ref><ref id="B22"><mixed-citation xmlns:xlink="http://www.w3.org/1999/xlink" xlink:type="simple"><person-group><name name-style="western"><surname>García-París</surname><given-names>M</given-names></name><name name-style="western"><surname>Ruiz</surname><given-names>JL</given-names></name><name name-style="western"><surname>Alonso-Zarazaga</surname><given-names>MA</given-names></name></person-group> (<year>2010</year>) <article-title>Catálogo sinonímico de los taxones ibero-baleares de la familia <tp:taxon-name><tp:taxon-name-part taxon-name-part-type="genus">Meloidae</tp:taxon-name-part></tp:taxon-name> (<tp:taxon-name><tp:taxon-name-part taxon-name-part-type="order">Coleoptera</tp:taxon-name-part></tp:taxon-name>).</article-title><source>Graellsia</source><volume>66</volume>(<issue>2</issue>): <fpage>165</fpage>–<lpage>212</lpage>. <ext-link xlink:href="10.3989/graellsia.2010.v66.018" ext-link-type="doi" xlink:type="simple">https://doi.org/10.3989/graellsia.2010.v66.018</ext-link></mixed-citation></ref><ref id="B7"><mixed-citation xmlns:xlink="http://www.w3.org/1999/xlink" xlink:type="simple"><person-group><name name-style="western"><surname>Bologna</surname><given-names>MA</given-names></name></person-group> (<year>2020a</year>) <article-title><tp:taxon-name><tp:taxon-name-part taxon-name-part-type="genus">Meloidae</tp:taxon-name-part></tp:taxon-name>.</article-title> In: <person-group><name name-style="western"><surname>Iwan</surname><given-names>D</given-names></name><name name-style="western"><surname>Löbl</surname><given-names>I</given-names></name></person-group> (<role>Eds</role>) <issue-title>Catalogue of Palaearctic Coleoptera.</issue-title><source>Vol. 5. <tp:taxon-name><tp:taxon-name-part taxon-name-part-type="superfamily">Tenebrionoidea</tp:taxon-name-part></tp:taxon-name>. Revised and Updated Second Edition, Leiden, Boston, Brill</source>, <fpage>500</fpage>–<lpage>562</lpage>.</mixed-citation></ref><ref id="B39"><mixed-citation xmlns:xlink="http://www.w3.org/1999/xlink" xlink:type="simple"><person-group><name name-style="western"><surname>Reitter</surname><given-names>E</given-names></name></person-group> (<year>1895</year>) Bestimmungs-Tabellen der europaïschen Coleopteren <tp:taxon-name><tp:taxon-name-part taxon-name-part-type="genus">Meloidae</tp:taxon-name-part></tp:taxon-name>. I Theil: <tp:taxon-name><tp:taxon-name-part taxon-name-part-type="tribe">Meloini</tp:taxon-name-part></tp:taxon-name>. 32. Verlag des Verfassers, Paskau, 1–13.</mixed-citation></ref><ref id="B37"><mixed-citation xmlns:xlink="http://www.w3.org/1999/xlink" xlink:type="simple"><person-group><name name-style="western"><surname>Pliginskij</surname><given-names>VG</given-names></name></person-group> (<year>1910</year>) <article-title>Deux espèces nouvelles du genre <italic>Meloë</italic> Linn. (<tp:taxon-name><tp:taxon-name-part taxon-name-part-type="order">Coleoptera</tp:taxon-name-part></tp:taxon-name>, <tp:taxon-name><tp:taxon-name-part taxon-name-part-type="genus">Meloidae</tp:taxon-name-part></tp:taxon-name>).</article-title><source>Revue Russe d’Entomologie</source><volume>10</volume>: <fpage>170</fpage>–<lpage>172</lpage>.</mixed-citation></ref><ref id="B32"><mixed-citation xmlns:xlink="http://www.w3.org/1999/xlink" xlink:type="simple"><person-group><name name-style="western"><surname>Pardo Alcaide</surname><given-names>A</given-names></name></person-group> (<year>1951</year>) <article-title>Estudios sobre <tp:taxon-name><tp:taxon-name-part taxon-name-part-type="genus">Meloidae</tp:taxon-name-part></tp:taxon-name>. III. Una nueva especie de <italic><tp:taxon-name><tp:taxon-name-part taxon-name-part-type="genus">Meloe</tp:taxon-name-part></tp:taxon-name></italic> de la isla de Tenerife y comentarios sobre algunos meloideos de la citada isla.</article-title><source>Eos</source><volume>25</volume>: <fpage>249</fpage>–<lpage>255</lpage>.</mixed-citation></ref><ref id="B25"><mixed-citation xmlns:xlink="http://www.w3.org/1999/xlink" xlink:type="simple"><person-group><name name-style="western"><surname>Kaszab</surname><given-names>Z</given-names></name></person-group> (<year>1958</year>) <article-title>Die Meloiden Afghanistan (<tp:taxon-name><tp:taxon-name-part taxon-name-part-type="order">Coleoptera</tp:taxon-name-part></tp:taxon-name>).</article-title><source>Acta Zoologica Academiae Scientiarum Hungaricae</source><volume>3</volume>: <fpage>245</fpage>–<lpage>312</lpage>.</mixed-citation></ref><ref id="B26"><mixed-citation xmlns:xlink="http://www.w3.org/1999/xlink" xlink:type="simple"><person-group><name name-style="western"><surname>Kaszab</surname><given-names>Z</given-names></name></person-group> (<year>1983</year>) <article-title>Insects of Saudi Arabia. <tp:taxon-name><tp:taxon-name-part taxon-name-part-type="order">Coleoptera</tp:taxon-name-part></tp:taxon-name>: Fam. <tp:taxon-name><tp:taxon-name-part taxon-name-part-type="genus">Meloidae</tp:taxon-name-part></tp:taxon-name>. A synopsis of the Arabian <tp:taxon-name><tp:taxon-name-part taxon-name-part-type="genus">Meloidae</tp:taxon-name-part></tp:taxon-name>.</article-title> In: <person-group><name name-style="western"><surname>Wittmer</surname><given-names>W</given-names></name><name name-style="western"><surname>Büttiker</surname><given-names>W</given-names></name></person-group> (<role>Eds</role>) <issue-title>Fauna of Saudi Arabia.</issue-title><source>Vol. 5. Pro Entomologia. Natural History Museum, Basle and Meteorology and Environmental Protection Administration, Jeddah, Basle (Switzerland)</source>, <fpage>144</fpage>–<lpage>204</lpage>.</mixed-citation></ref><ref id="B4"><mixed-citation xmlns:xlink="http://www.w3.org/1999/xlink" xlink:type="simple"><person-group><name name-style="western"><surname>Bologna</surname><given-names>MA</given-names></name></person-group> (<year>1994a</year>) <article-title><tp:taxon-name><tp:taxon-name-part taxon-name-part-type="genus">Meloidae</tp:taxon-name-part></tp:taxon-name> from Canary and other macaronesian islands (<tp:taxon-name><tp:taxon-name-part taxon-name-part-type="order">Coleoptera</tp:taxon-name-part></tp:taxon-name>).</article-title><source>Miscel-lània Zoològica</source><volume>16</volume>(<issue>1992</issue>): <fpage>73</fpage>–<lpage>80</lpage>.</mixed-citation></ref><ref id="B5"><mixed-citation xmlns:xlink="http://www.w3.org/1999/xlink" xlink:type="simple"><person-group><name name-style="western"><surname>Bologna</surname><given-names>MA</given-names></name></person-group> (<year>1994b</year>) I <tp:taxon-name><tp:taxon-name-part taxon-name-part-type="genus">Meloidae</tp:taxon-name-part></tp:taxon-name> della Grecia (<tp:taxon-name><tp:taxon-name-part taxon-name-part-type="order">Coleoptera</tp:taxon-name-part></tp:taxon-name>). Fragmenta Entomologica 25 (Supplemento): 1–119.</mixed-citation></ref><ref id="B45"><mixed-citation xmlns:xlink="http://www.w3.org/1999/xlink" xlink:type="simple"><person-group><name name-style="western"><surname>Ruiz</surname><given-names>JL</given-names></name><name name-style="western"><surname>García-París</surname><given-names>M</given-names></name></person-group> (<year>2009</year>) <article-title>Descripción de una especie nueva de <italic><tp:taxon-name><tp:taxon-name-part taxon-name-part-type="genus">Meloe</tp:taxon-name-part></tp:taxon-name></italic> Linnaeus, 1758 del subgénero <italic><tp:taxon-name><tp:taxon-name-part taxon-name-part-type="genus">Eurymeloe</tp:taxon-name-part></tp:taxon-name></italic> Reitter, 1911 (<tp:taxon-name><tp:taxon-name-part taxon-name-part-type="order">Coleoptera</tp:taxon-name-part></tp:taxon-name>, <tp:taxon-name><tp:taxon-name-part taxon-name-part-type="genus">Meloidae</tp:taxon-name-part></tp:taxon-name>) del norte de Marruecos.</article-title><source>Graellsia</source><volume>65</volume>(<issue>2</issue>): <fpage>91</fpage>–<lpage>109</lpage>. <ext-link xlink:href="10.3989/graellsia.2009.v65.i2.144" ext-link-type="doi" xlink:type="simple">https://doi.org/10.3989/graellsia.2009.v65.i2.144</ext-link></mixed-citation></ref><ref id="B46"><mixed-citation xmlns:xlink="http://www.w3.org/1999/xlink" xlink:type="simple"><person-group><name name-style="western"><surname>Ruiz</surname><given-names>JL</given-names></name><name name-style="western"><surname>García-París</surname><given-names>M</given-names></name></person-group> (<year>2015</year>) Una nueva especie de <italic><tp:taxon-name><tp:taxon-name-part taxon-name-part-type="genus">Meloe</tp:taxon-name-part></tp:taxon-name></italic> Linnaeus, 1758 del suroeste de Marruecos incluida en el grupo de <tp:taxon-name><tp:taxon-name-part taxon-name-part-type="genus">M.</tp:taxon-name-part> (<tp:taxon-name-part taxon-name-part-type="subgenus">Eurymeloe</tp:taxon-name-part>) <tp:taxon-name-part taxon-name-part-type="species">rugosus</tp:taxon-name-part></tp:taxon-name> Marsham, 1802 (<tp:taxon-name><tp:taxon-name-part taxon-name-part-type="order">Coleoptera</tp:taxon-name-part></tp:taxon-name>: <tp:taxon-name><tp:taxon-name-part taxon-name-part-type="genus">Meloidae</tp:taxon-name-part></tp:taxon-name>). Graellsia 71(1): e018. <ext-link xlink:href="10.3989/graellsia.2015.v71.118" ext-link-type="doi" xlink:type="simple">http://dx.doi.org/10.3989/graellsia.2015.v71.118</ext-link></mixed-citation></ref><ref id="B21"><mixed-citation xmlns:xlink="http://www.w3.org/1999/xlink" xlink:type="simple"><person-group><name name-style="western"><surname>García-París</surname><given-names>M</given-names></name><name name-style="western"><surname>Ruiz</surname><given-names>JL</given-names></name></person-group> (<year>2011</year>) <article-title>Capítulo 9. Las cantáridas y aceiteras (<tp:taxon-name><tp:taxon-name-part taxon-name-part-type="order">Coleoptera</tp:taxon-name-part></tp:taxon-name>: <tp:taxon-name><tp:taxon-name-part taxon-name-part-type="genus">Meloidae</tp:taxon-name-part></tp:taxon-name>) en la obra de Manuel Martínez de la Escalera.</article-title> In: <person-group><name name-style="western"><surname>Martín Albaladejo</surname><given-names>C</given-names></name><name name-style="western"><surname>Izquierdo Moya</surname><given-names>I</given-names></name></person-group> (<role>Eds</role>) <issue-title>Al encuentro del naturalista Manuel Martínez de la Escalera (1867–1949).</issue-title><source>Monografías del Museo Nacional de Ciencias Naturales, Consejo Superior de Investigaciones Científicas, Madrid</source>, <fpage>173</fpage>–<lpage>205</lpage>.</mixed-citation></ref><ref id="B17"><mixed-citation xmlns:xlink="http://www.w3.org/1999/xlink" xlink:type="simple"><person-group><name name-style="western"><surname>Di Giulio</surname><given-names>A</given-names></name><name name-style="western"><surname>Sciotti</surname><given-names>A</given-names></name><name name-style="western"><surname>Bologna</surname><given-names>MA</given-names></name></person-group> (<year>2013</year>) <article-title>Revision of the first instar larvae of <italic><tp:taxon-name><tp:taxon-name-part taxon-name-part-type="genus">Meloe</tp:taxon-name-part></tp:taxon-name></italic>, subgenera <italic><tp:taxon-name><tp:taxon-name-part taxon-name-part-type="genus">Eurymeloe</tp:taxon-name-part></tp:taxon-name></italic> and <italic><tp:taxon-name><tp:taxon-name-part taxon-name-part-type="genus">Coelomeloe</tp:taxon-name-part></tp:taxon-name></italic>, with new descriptions and a key to the species (<tp:taxon-name><tp:taxon-name-part taxon-name-part-type="order">Coleoptera</tp:taxon-name-part></tp:taxon-name>: <tp:taxon-name><tp:taxon-name-part taxon-name-part-type="genus">Meloidae</tp:taxon-name-part></tp:taxon-name>).</article-title><source>The Italian Journal of Zoology</source><volume>80</volume>(<issue>2</issue>): <fpage>242</fpage>–<lpage>254</lpage>. <ext-link xlink:href="10.1080/11250003.2013.776119" ext-link-type="doi" xlink:type="simple">https://doi.org/10.1080/11250003.2013.776119</ext-link></mixed-citation></ref><ref id="B19"><mixed-citation xmlns:xlink="http://www.w3.org/1999/xlink" xlink:type="simple"><person-group><name name-style="western"><surname>Escherich</surname><given-names>K</given-names></name></person-group> (<year>1890</year>) <article-title>Revision der behaarten <italic>Meloë</italic>-Arten der alten Welt.</article-title><source>Wiener Entomologische Zeitung</source><volume>9</volume>: <fpage>87</fpage>–<lpage>96</lpage>.</mixed-citation></ref><ref id="B15"><mixed-citation xmlns:xlink="http://www.w3.org/1999/xlink" xlink:type="simple"><person-group><name name-style="western"><surname>Cros</surname><given-names>A.</given-names></name></person-group> (<year>1934</year>) Le <tp:taxon-name><tp:taxon-name-part taxon-name-part-type="genus">Meloe</tp:taxon-name-part><tp:taxon-name-part taxon-name-part-type="species">affinis</tp:taxon-name-part><tp:taxon-name-part taxon-name-part-type="authority">Lucas</tp:taxon-name-part><tp:taxon-name-part taxon-name-part-type="infraspecific-rank">var.</tp:taxon-name-part><tp:taxon-name-part taxon-name-part-type="variety">setosus</tp:taxon-name-part></tp:taxon-name> Escherich ses moeurs, sa larve primaire. Bulletin de la Société d’Historie naturelle de l’Afrique du Nord 21: 88–104[2 pls].</mixed-citation></ref><ref id="B2"><mixed-citation xmlns:xlink="http://www.w3.org/1999/xlink" xlink:type="simple"><person-group><name name-style="western"><surname>Bologna</surname><given-names>MA</given-names></name></person-group> (<year>1990</year>) <article-title>Faunistica e zoogeografia dei <tp:taxon-name><tp:taxon-name-part taxon-name-part-type="genus">Meloidae</tp:taxon-name-part></tp:taxon-name> (<tp:taxon-name><tp:taxon-name-part taxon-name-part-type="order">Coleoptera</tp:taxon-name-part></tp:taxon-name>) della Somalia.</article-title><source>Biogeographia</source><volume>14</volume>(<issue>1988</issue>): <fpage>293</fpage>–<lpage>401</lpage>. <ext-link xlink:href="10.21426/B614110400" ext-link-type="doi" xlink:type="simple">https://doi.org/10.21426/B614110400</ext-link></mixed-citation></ref><ref id="B47"><mixed-citation xmlns:xlink="http://www.w3.org/1999/xlink" xlink:type="simple"><person-group><name name-style="western"><surname>Ruiz</surname><given-names>JL</given-names></name><name name-style="western"><surname>Bologna</surname><given-names>MA</given-names></name><name name-style="western"><surname>García-París</surname><given-names>M</given-names></name></person-group> (<year>2010</year>) <article-title>Taxonomía y distribución de <tp:taxon-name><tp:taxon-name-part taxon-name-part-type="genus">Meloe</tp:taxon-name-part> (<tp:taxon-name-part taxon-name-part-type="subgenus">Eurymeloe</tp:taxon-name-part>) <tp:taxon-name-part taxon-name-part-type="species">saharensis</tp:taxon-name-part></tp:taxon-name> Chobaut, 1898 (<tp:taxon-name><tp:taxon-name-part taxon-name-part-type="order">Coleoptera</tp:taxon-name-part></tp:taxon-name>, <tp:taxon-name><tp:taxon-name-part taxon-name-part-type="genus">Meloidae</tp:taxon-name-part></tp:taxon-name>), con nuevas sinonimias y primeros registros para Europa y la Macaronesia.</article-title><source>Graellsia</source><volume>66</volume>(<issue>1</issue>): <fpage>85</fpage>–<lpage>96</lpage>. <ext-link xlink:href="10.3989/graellsia.2010.v66.015" ext-link-type="doi" xlink:type="simple">https://doi.org/10.3989/graellsia.2010.v66.015</ext-link></mixed-citation></ref></ref-list></tp:taxon-treatment>
