# Supplementary material for: ﻿A new systematic arrangement for the blister beetle genus Eurymeloe (Meloini, Meloidae, Coleoptera) with the description of a new species from Spain
Source: Zookeys. 2022 Jul 1;1109:17–48. doi: 10.3897/zookeys.1109.83863 (PMC9848860; doi:10.3897/zookeys.1109.83863)
Supplement: XML Treatment for Eurymeloe [file zookeys.1109.83863-treatment3.xml]

<!DOCTYPE tp:taxon-treatment
  PUBLIC "-//TaxonX//DTD Taxonomic Treatment Publishing DTD v0 20100105//EN" "tax-treatment-NSO.dtd">
<tp:taxon-treatment xmlns:tp="http://www.plazi.org/taxpub"><tp:treatment-meta><kwd-group><label>Taxon classification</label><kwd>
                <named-content content-type="kingdom">Animalia</named-content>
              </kwd><kwd>
                <named-content content-type="order">Coleoptera</named-content>
              </kwd><kwd>
                <named-content content-type="family">Meloidae</named-content>
              </kwd></kwd-group><mixed-citation publication-type="journal"><person-group><name><surname>Sánchez-Vialas</surname><given-names>Alberto</given-names></name><name><surname>Ruiz</surname><given-names>José L.</given-names></name><name><surname>Recuero</surname><given-names>Ernesto</given-names></name><name><surname>Gutiérrez-Pérez</surname><given-names>Felipe</given-names></name><name><surname>García-París</surname><given-names>Mario</given-names></name></person-group><article-title>﻿A new systematic arrangement for the blister beetle genus <italic><tp:taxon-name><tp:taxon-name-part taxon-name-part-type="genus" reg="Eurymeloe">Eurymeloe</tp:taxon-name-part></tp:taxon-name></italic> (<tp:taxon-name><tp:taxon-name-part taxon-name-part-type="tribe">Meloini</tp:taxon-name-part></tp:taxon-name>, <tp:taxon-name><tp:taxon-name-part taxon-name-part-type="genus" reg="Meloidae">Meloidae</tp:taxon-name-part></tp:taxon-name>, <tp:taxon-name><tp:taxon-name-part taxon-name-part-type="order">Coleoptera</tp:taxon-name-part></tp:taxon-name>) with the description of a new species from Spain</article-title><source>Zookeys</source><day>01</day><month>07</month><year>2022</year><volume>1109</volume><fpage>17</fpage><lpage>48</lpage><pub-id pub-id-type="doi">10.3897/zookeys.1109.83863</pub-id></mixed-citation></tp:treatment-meta><tp:nomenclature><label>﻿</label><tp:taxon-name>
              <object-id xmlns:xlink="http://www.w3.org/1999/xlink" content-type="arpha" xlink:type="simple">CC6F6F27-FA23-5FD2-87AB-6AC80A0CF1D6</object-id>
              <tp:taxon-name-part taxon-name-part-type="genus" reg="Eurymeloe">Eurymeloe</tp:taxon-name-part>
            </tp:taxon-name><tp:taxon-authority>Reitter, 1911</tp:taxon-authority></tp:nomenclature><tp:treatment-sec sec-type="type species" id="SECID0ERGAK"><title>Type species.</title><p><italic><tp:taxon-name><tp:taxon-name-part taxon-name-part-type="genus" reg="Meloe">Meloe</tp:taxon-name-part><tp:taxon-name-part taxon-name-part-type="species" reg="brevicollis">brevicollis</tp:taxon-name-part></tp:taxon-name></italic> Panzer, 1793 (by subsequent designation of Pinto and Selander, 1970).</p></tp:treatment-sec><tp:treatment-sec sec-type="description" id="SECID0ECHAK"><title>Description (adult).</title><p>Size small or medium (6–30 mm), usually robust in appearance. Body integument colour black to moderately metallic blue, bright, silky, or with an oily shininess (Fig. <xref ref-type="fig" rid="F2">2I</xref>). Body pubescence very short, recumbent, or absent on the head and pronotum. Head rounded, sides almost straight, convergent to the eyes. Eyes small, subreniform, weakly protruding, and without longitudinal depression behind them. Antennae submoniliform, robust, short or medium in length, usually not reaching the posterior margin of the pronotum, smoothly thickened towards the apex in some species (e.g., <italic><tp:taxon-name><tp:taxon-name-part taxon-name-part-type="genus" reg="Eurymeloe">E.</tp:taxon-name-part><tp:taxon-name-part taxon-name-part-type="species" reg="brevicollis">brevicollis</tp:taxon-name-part></tp:taxon-name></italic>); in males, unmodified. Antennomeres subcylindrical or subconical, V to VII (in some species IV to IX, e.g., <italic><tp:taxon-name><tp:taxon-name-part taxon-name-part-type="genus" reg="Eurymeloe">E.</tp:taxon-name-part><tp:taxon-name-part taxon-name-part-type="species" reg="brevicollis">brevicollis</tp:taxon-name-part></tp:taxon-name></italic>), wider than long or, at most, as wide as long. Clypeus transverse, approximately twice as wide as long. Labrum wide, fore margin broadly emarginate. Mandibles robust, often curved along the outer margin. Pronotum slightly or moderately convex, very transverse, usually more than 1.7 × wider than long, sides not parallel and obtusely rounded, posterior margin broadly emarginated, posterior corners rounded. Pronotum surface slightly variable, moderately convex, usually with a weak, diffuse, median longitudinal groove. Head and pronotum punctation from fine and scattered, sometimes almost absent, to deep and dense, with or without (<italic><tp:taxon-name><tp:taxon-name-part taxon-name-part-type="genus" reg="Eurymeloe">E.</tp:taxon-name-part><tp:taxon-name-part taxon-name-part-type="species" reg="brevicollis">brevicollis</tp:taxon-name-part></tp:taxon-name></italic>) very short pubescence. Hind margin of mesonotum straight or weakly arcuate. Elytra short and dehiscent, smooth to densely coriaceous or rugose. Legs normal, robust, pilose. Tarsomeres without hair pads or dense setose pubescence on the inferior side. Last abdominal ventrite broadly emarginated in males. Male genitalia: Gonostyli moderately short, distal regions wide, usually digitiform in lateral view, rounded at apex; gonocoxal plate broadly widened at the middle in dorsal view; aedeagus robust, relatively shorter than the gonoforceps or, at most, similar in length.</p></tp:treatment-sec><tp:treatment-sec sec-type="Taxonomic remarks" id="SECID0ENIAK"><title>Taxonomic remarks.</title><p>According to the present definition of the subgenus <tp:taxon-name><tp:taxon-name-part taxon-name-part-type="genus" reg="Eurymeloe"/><tp:taxon-name-part taxon-name-part-type="subgenus" reg="Eurymeloe">Eurymeloe</tp:taxon-name-part></tp:taxon-name>, it is correlated with the <italic><tp:taxon-name><tp:taxon-name-part taxon-name-part-type="genus" reg="Eurymeloe">E.</tp:taxon-name-part><tp:taxon-name-part taxon-name-part-type="species" reg="brevicollis">brevicollis</tp:taxon-name-part></tp:taxon-name></italic> species group defined by <xref ref-type="bibr" rid="B1">Bologna (1988)</xref>. It comprises a heterogeneous group of species characterised mainly by the following features in adults: small or medium in size, with a robust appearance; metallic blue or black body colour; reduced pilosity that is very scarce and short, often almost absent; wide antennomeres with V–VII usually wider than long; and variable head and pronotum punctation and elytral rugosity (see <xref ref-type="bibr" rid="B1">Bologna 1988</xref>, <xref ref-type="bibr" rid="B3">1991</xref>).</p><p><xref ref-type="bibr" rid="B1">Bologna (1988)</xref> tentatively included 22 species in the <italic><tp:taxon-name><tp:taxon-name-part taxon-name-part-type="genus" reg="Eurymeloe">E.</tp:taxon-name-part><tp:taxon-name-part taxon-name-part-type="species" reg="brevicollis">brevicollis</tp:taxon-name-part></tp:taxon-name></italic> species group. However, as this author pointed out, most of these species are very poorly known and, in some cases, the only morphological information on them is from the original description. As a result, the internal taxonomy of <italic><tp:taxon-name><tp:taxon-name-part taxon-name-part-type="genus" reg="Eurymeloe">Eurymeloe</tp:taxon-name-part></tp:taxon-name></italic> s. str. is very complex and unclear (<xref ref-type="bibr" rid="B1">Bologna 1988</xref>).</p><p>On the basis of the molecular and morphological data (<xref ref-type="bibr" rid="B39">Reitter 1895</xref>, <xref ref-type="bibr" rid="B40">1911</xref>; <xref ref-type="bibr" rid="B20">Escherich 1896</xref>; Martínez de la Escalera 1914; <xref ref-type="bibr" rid="B34">Peyerimhoff 1926</xref>; <xref ref-type="bibr" rid="B1">Bologna 1988</xref>, <xref ref-type="bibr" rid="B3">1991</xref>, <xref ref-type="bibr" rid="B4">1994a</xref>, <xref ref-type="bibr" rid="B5">1994b</xref>; <xref ref-type="bibr" rid="B22">García-París et al. 2010</xref>; <xref ref-type="bibr" rid="B17">Di Giulio et al. 2013</xref>; this study), we ascribe to <italic><tp:taxon-name><tp:taxon-name-part taxon-name-part-type="genus" reg="Eurymeloe">Eurymeloe</tp:taxon-name-part></tp:taxon-name></italic> s. str. the following species: <tp:taxon-name><tp:taxon-name-part taxon-name-part-type="genus" reg="Eurymeloe">Eurymeloe</tp:taxon-name-part> (<tp:taxon-name-part taxon-name-part-type="subgenus" reg="Eurymeloe">Eurymeloe</tp:taxon-name-part>) <tp:taxon-name-part taxon-name-part-type="species" reg="algiricus">algiricus</tp:taxon-name-part></tp:taxon-name> (Escherich, 1890) (or <italic><tp:taxon-name><tp:taxon-name-part taxon-name-part-type="genus" reg="Eurymeloe">E.</tp:taxon-name-part><tp:taxon-name-part taxon-name-part-type="species" reg="brevicollis">brevicollis</tp:taxon-name-part><tp:taxon-name-part taxon-name-part-type="subspecies" reg="algiricus">algiricus</tp:taxon-name-part></tp:taxon-name></italic>, see <xref ref-type="bibr" rid="B6">Bologna 2008</xref>), <tp:taxon-name><tp:taxon-name-part taxon-name-part-type="genus" reg="Eurymeloe">E.</tp:taxon-name-part> (<tp:taxon-name-part taxon-name-part-type="subgenus" reg="Eurymeloe">E.</tp:taxon-name-part>) <tp:taxon-name-part taxon-name-part-type="species" reg="austrinus">austrinus</tp:taxon-name-part></tp:taxon-name> (Wollaston, 1854), <tp:taxon-name><tp:taxon-name-part taxon-name-part-type="genus" reg="Eurymeloe">E.</tp:taxon-name-part> (<tp:taxon-name-part taxon-name-part-type="subgenus" reg="Eurymeloe">E.</tp:taxon-name-part>) <tp:taxon-name-part taxon-name-part-type="species" reg="brevicollis">brevicollis</tp:taxon-name-part></tp:taxon-name>, <tp:taxon-name><tp:taxon-name-part taxon-name-part-type="genus" reg="Eurymeloe">E.</tp:taxon-name-part> (<tp:taxon-name-part taxon-name-part-type="subgenus" reg="Eurymeloe">E.</tp:taxon-name-part>) <tp:taxon-name-part taxon-name-part-type="species" reg="corvinus">corvinus</tp:taxon-name-part></tp:taxon-name> (possibly co-specific with the previous species according to <xref ref-type="bibr" rid="B17">Di Giulio et al. 2013</xref>), <tp:taxon-name><tp:taxon-name-part taxon-name-part-type="genus" reg="Eurymeloe">E.</tp:taxon-name-part> (<tp:taxon-name-part taxon-name-part-type="subgenus" reg="Eurymeloe">E.</tp:taxon-name-part>) <tp:taxon-name-part taxon-name-part-type="species" reg="crosi">crosi</tp:taxon-name-part></tp:taxon-name> (Peyerimhoff, 1926), <tp:taxon-name><tp:taxon-name-part taxon-name-part-type="genus" reg="Eurymeloe">E.</tp:taxon-name-part> (<tp:taxon-name-part taxon-name-part-type="subgenus" reg="Eurymeloe">E.</tp:taxon-name-part>) <tp:taxon-name-part taxon-name-part-type="species" reg="curticornis">curticornis</tp:taxon-name-part></tp:taxon-name> (Martínez de la Escalera, 1914) (or <italic><tp:taxon-name><tp:taxon-name-part taxon-name-part-type="genus" reg="Eurymeloe">E.</tp:taxon-name-part><tp:taxon-name-part taxon-name-part-type="species" reg="brevicollis">brevicollis</tp:taxon-name-part><tp:taxon-name-part taxon-name-part-type="subspecies" reg="curticornis">curticornis</tp:taxon-name-part></tp:taxon-name></italic>, see <xref ref-type="bibr" rid="B6">Bologna 2008</xref>, <xref ref-type="bibr" rid="B7">2020a</xref>), <tp:taxon-name><tp:taxon-name-part taxon-name-part-type="genus" reg="Eurymeloe">E.</tp:taxon-name-part> (<tp:taxon-name-part taxon-name-part-type="subgenus" reg="Eurymeloe">E.</tp:taxon-name-part>) <tp:taxon-name-part taxon-name-part-type="species" reg="ibericus">ibericus</tp:taxon-name-part></tp:taxon-name>, and <tp:taxon-name><tp:taxon-name-part taxon-name-part-type="genus" reg="Eurymeloe">E.</tp:taxon-name-part> (<tp:taxon-name-part taxon-name-part-type="subgenus" reg="Eurymeloe">E.</tp:taxon-name-part>) <tp:taxon-name-part taxon-name-part-type="species" reg="lederi">lederi</tp:taxon-name-part></tp:taxon-name> (Reitter, 1895). The taxonomic positions of <italic><tp:taxon-name><tp:taxon-name-part taxon-name-part-type="genus" reg="Eurymeloe">E.</tp:taxon-name-part><tp:taxon-name-part taxon-name-part-type="species" reg="luctuosus">luctuosus</tp:taxon-name-part></tp:taxon-name></italic> (Brandt &amp; Erichson, 1832) (related to <italic><tp:taxon-name><tp:taxon-name-part taxon-name-part-type="genus" reg="Eurymeloe">E.</tp:taxon-name-part><tp:taxon-name-part taxon-name-part-type="species" reg="crosi">crosi</tp:taxon-name-part></tp:taxon-name></italic>) and <italic><tp:taxon-name><tp:taxon-name-part taxon-name-part-type="genus" reg="Eurymeloe">E.</tp:taxon-name-part><tp:taxon-name-part taxon-name-part-type="species" reg="scabriusculus">scabriusculus</tp:taxon-name-part></tp:taxon-name></italic> (Brandt &amp; Erichson, 1832) (morphologically similar to <italic><tp:taxon-name><tp:taxon-name-part taxon-name-part-type="genus" reg="Eurymeloe">E.</tp:taxon-name-part><tp:taxon-name-part taxon-name-part-type="species" reg="baudii">baudii</tp:taxon-name-part></tp:taxon-name></italic> and <italic><tp:taxon-name><tp:taxon-name-part taxon-name-part-type="genus" reg="Eurymeloe">E.</tp:taxon-name-part><tp:taxon-name-part taxon-name-part-type="species" reg="glazunovi">glazunovi</tp:taxon-name-part></tp:taxon-name></italic>, both now included in <italic><tp:taxon-name><tp:taxon-name-part taxon-name-part-type="genus" reg="Bolognaia">Bolognaia</tp:taxon-name-part></tp:taxon-name></italic>) are still uncertain (<xref ref-type="bibr" rid="B1">Bologna 1988</xref>, <xref ref-type="bibr" rid="B3">1991</xref>), and their assignment to <italic><tp:taxon-name><tp:taxon-name-part taxon-name-part-type="genus" reg="Eurymeloe">Eurymeloe</tp:taxon-name-part></tp:taxon-name></italic> s. str. requires further studies.</p><p>Another 13 species [from Palaearctic Asia, except <italic><tp:taxon-name><tp:taxon-name-part taxon-name-part-type="genus" reg="Eurymeloe">E.</tp:taxon-name-part><tp:taxon-name-part taxon-name-part-type="species" reg="aleuticus">aleuticus</tp:taxon-name-part></tp:taxon-name></italic> (Borchmann, 1942), from the Aleutian Islands] were provisionally assigned by <xref ref-type="bibr" rid="B1">Bologna (1988)</xref> to the <italic><tp:taxon-name><tp:taxon-name-part taxon-name-part-type="genus" reg="Eurymeloe">E.</tp:taxon-name-part><tp:taxon-name-part taxon-name-part-type="species" reg="brevicollis">brevicollis</tp:taxon-name-part></tp:taxon-name></italic> species group: <italic><tp:taxon-name><tp:taxon-name-part taxon-name-part-type="genus" reg="Eurymeloe">Eurymeloe</tp:taxon-name-part><tp:taxon-name-part taxon-name-part-type="species" reg="aleuticus">aleuticus</tp:taxon-name-part></tp:taxon-name></italic>, <italic><tp:taxon-name><tp:taxon-name-part taxon-name-part-type="genus" reg="Eurymeloe">E.</tp:taxon-name-part><tp:taxon-name-part taxon-name-part-type="species" reg="curticollis">curticollis</tp:taxon-name-part></tp:taxon-name></italic> (Kraatz, 1882), <italic><tp:taxon-name><tp:taxon-name-part taxon-name-part-type="genus" reg="Eurymeloe">E.</tp:taxon-name-part><tp:taxon-name-part taxon-name-part-type="species" reg="escherichi">escherichi</tp:taxon-name-part></tp:taxon-name></italic> (Reitter, 1889), <italic><tp:taxon-name><tp:taxon-name-part taxon-name-part-type="genus" reg="Eurymeloe">E.</tp:taxon-name-part><tp:taxon-name-part taxon-name-part-type="species" reg="frontalis">frontalis</tp:taxon-name-part></tp:taxon-name></italic> (Reitter, 1905), <italic><tp:taxon-name><tp:taxon-name-part taxon-name-part-type="genus" reg="Eurymeloe">E.</tp:taxon-name-part><tp:taxon-name-part taxon-name-part-type="species" reg="gaberti">gaberti</tp:taxon-name-part></tp:taxon-name></italic> (Reitter, 1907), <italic><tp:taxon-name><tp:taxon-name-part taxon-name-part-type="genus" reg="Eurymeloe">E.</tp:taxon-name-part><tp:taxon-name-part taxon-name-part-type="species" reg="laevipennis">laevipennis</tp:taxon-name-part></tp:taxon-name></italic> (Brandt &amp; Erichson, 1832), <italic><tp:taxon-name><tp:taxon-name-part taxon-name-part-type="genus" reg="Eurymeloe">E.</tp:taxon-name-part><tp:taxon-name-part taxon-name-part-type="species" reg="lobicollis">lobicollis</tp:taxon-name-part></tp:taxon-name></italic> (Fairmaire, 1891), <italic><tp:taxon-name><tp:taxon-name-part taxon-name-part-type="genus" reg="Eurymeloe">E.</tp:taxon-name-part><tp:taxon-name-part taxon-name-part-type="species" reg="mandli">mandli</tp:taxon-name-part></tp:taxon-name></italic> (Borchmann, 1942), <italic><tp:taxon-name><tp:taxon-name-part taxon-name-part-type="genus" reg="Eurymeloe">E.</tp:taxon-name-part><tp:taxon-name-part taxon-name-part-type="species" reg="mathiesseni">mathiesseni</tp:taxon-name-part></tp:taxon-name></italic> (Reitter, 1905), <italic><tp:taxon-name><tp:taxon-name-part taxon-name-part-type="genus" reg="Eurymeloe">E.</tp:taxon-name-part><tp:taxon-name-part taxon-name-part-type="species" reg="primulus">primulus</tp:taxon-name-part></tp:taxon-name></italic> (Semenow, 1903), <italic><tp:taxon-name><tp:taxon-name-part taxon-name-part-type="genus" reg="Eurymeloe">E.</tp:taxon-name-part><tp:taxon-name-part taxon-name-part-type="species" reg="servulus">servulus</tp:taxon-name-part></tp:taxon-name></italic> (Bates, 1879), <italic><tp:taxon-name><tp:taxon-name-part taxon-name-part-type="genus" reg="Eurymeloe">E.</tp:taxon-name-part><tp:taxon-name-part taxon-name-part-type="species" reg="transversicollis">transversicollis</tp:taxon-name-part></tp:taxon-name></italic> (Fairmaire, 1891), and <italic><tp:taxon-name><tp:taxon-name-part taxon-name-part-type="genus" reg="Eurymeloe">E.</tp:taxon-name-part><tp:taxon-name-part taxon-name-part-type="species" reg="zolotarevi">zolotarevi</tp:taxon-name-part></tp:taxon-name></italic> (Pliginskij, 1914). As in the previous case, additional molecular and morphological studies are required to determine the subgeneric assignment of these species.</p><p>Regarding other species of <italic><tp:taxon-name><tp:taxon-name-part taxon-name-part-type="genus" reg="Eurymeloe">Eurymeloe</tp:taxon-name-part></tp:taxon-name></italic>, <xref ref-type="bibr" rid="B54">Shapovalov (2012)</xref> described <tp:taxon-name><tp:taxon-name-part taxon-name-part-type="genus" reg="Meloe">Meloe</tp:taxon-name-part> (<tp:taxon-name-part taxon-name-part-type="subgenus" reg="Eurymeloe">Eurymeloe</tp:taxon-name-part>) <tp:taxon-name-part taxon-name-part-type="species" reg="sarmaticus">sarmaticus</tp:taxon-name-part></tp:taxon-name> Shapovalov, 2012 from Russia and Central Kazakhstan and considered it closely related to the Russian-Kazakh <italic><tp:taxon-name><tp:taxon-name-part taxon-name-part-type="genus" reg="Eurymeloe">E.</tp:taxon-name-part><tp:taxon-name-part taxon-name-part-type="species" reg="aeneus">aeneus</tp:taxon-name-part></tp:taxon-name></italic> (Tauscher, 1812). The last species, together with <italic><tp:taxon-name><tp:taxon-name-part taxon-name-part-type="genus" reg="Eurymeloe">E.</tp:taxon-name-part><tp:taxon-name-part taxon-name-part-type="species" reg="pusio">pusio</tp:taxon-name-part></tp:taxon-name></italic> (Wellman, 1910) and <italic><tp:taxon-name><tp:taxon-name-part taxon-name-part-type="genus" reg="Eurymeloe">E.</tp:taxon-name-part><tp:taxon-name-part taxon-name-part-type="species" reg="asperatus">asperatus</tp:taxon-name-part></tp:taxon-name></italic> (Tan, 1981), were considered <italic>incertae sedis</italic> by <xref ref-type="bibr" rid="B1">Bologna (1988)</xref>. However, recently, <xref ref-type="bibr" rid="B7">Bologna (2020a)</xref> integrated them into <italic><tp:taxon-name><tp:taxon-name-part taxon-name-part-type="genus" reg="Eurymeloe">Eurymeloe</tp:taxon-name-part></tp:taxon-name></italic> (at the subgenus level), although he still considers <italic><tp:taxon-name><tp:taxon-name-part taxon-name-part-type="genus" reg="Eurymeloe">E.</tp:taxon-name-part><tp:taxon-name-part taxon-name-part-type="species" reg="aeneus">aeneus</tp:taxon-name-part></tp:taxon-name></italic> a doubtful ascription. We did not examine material of these species; therefore, we cannot add new information on their current taxonomic placement.</p></tp:treatment-sec><tp:treatment-sec><!--Section generated to contain objects referenced in tp:taxon-treatment.--><fig id="F2" position="float" orientation="portrait"><object-id xmlns:xlink="http://www.w3.org/1999/xlink" content-type="doi" xlink:type="simple">10.3897/zookeys.1109.83863.figure2</object-id><object-id xmlns:xlink="http://www.w3.org/1999/xlink" content-type="arpha" xlink:type="simple">57B77DF3-0950-577F-BA43-B5DC9DB80EB5</object-id><label>Figure 2.</label><caption><p>Habitus of some living adult specimens of the current subgenera of <italic><tp:taxon-name><tp:taxon-name-part taxon-name-part-type="genus" reg="Eurymeloe">Eurymeloe</tp:taxon-name-part></tp:taxon-name></italic><bold>A</bold> subgenus <tp:taxon-name><tp:taxon-name-part taxon-name-part-type="genus" reg="Eurymeloe"/><tp:taxon-name-part taxon-name-part-type="subgenus" reg="Eurymeloe">Eurymeloe</tp:taxon-name-part></tp:taxon-name>, represented by a specimen of <tp:taxon-name><tp:taxon-name-part taxon-name-part-type="genus" reg="Eurymeloe">Eurymeloe</tp:taxon-name-part> (<tp:taxon-name-part taxon-name-part-type="subgenus" reg="Eurymeloe">Eurymeloe</tp:taxon-name-part>) <tp:taxon-name-part taxon-name-part-type="species" reg="ibericus">ibericus</tp:taxon-name-part></tp:taxon-name> from Puebla de la Sierra, northern Madrid, Spain <bold>B</bold> subgenus <tp:taxon-name><tp:taxon-name-part taxon-name-part-type="genus" reg="Eurymeloe"/><tp:taxon-name-part taxon-name-part-type="subgenus" reg="Coelomeloe">Coelomeloe</tp:taxon-name-part></tp:taxon-name>, represented by a specimen of <tp:taxon-name><tp:taxon-name-part taxon-name-part-type="genus" reg="Eurymeloe">Eurymeloe</tp:taxon-name-part> (<tp:taxon-name-part taxon-name-part-type="subgenus" reg="Coelomeloe">Coelomeloe</tp:taxon-name-part>) <tp:taxon-name-part taxon-name-part-type="species" reg="tuccia">tuccia</tp:taxon-name-part></tp:taxon-name> found 3 km east of Celín, Sierra de Gádor, Almería, Spain <bold>C–I</bold> subgenus <tp:taxon-name><tp:taxon-name-part taxon-name-part-type="genus" reg="Eurymeloe"/><tp:taxon-name-part taxon-name-part-type="subgenus" reg="Bolognaia">Bolognaia</tp:taxon-name-part></tp:taxon-name><bold>C</bold><tp:taxon-name><tp:taxon-name-part taxon-name-part-type="genus" reg="Eurymeloe">Eurymeloe</tp:taxon-name-part> (<tp:taxon-name-part taxon-name-part-type="subgenus" reg="Bolognaia">Bolognaia</tp:taxon-name-part>) <tp:taxon-name-part taxon-name-part-type="species" reg="affinis">affinis</tp:taxon-name-part></tp:taxon-name> from the surroundings of Bab Taza, Rif Mountains, Morocco <bold>D</bold><tp:taxon-name><tp:taxon-name-part taxon-name-part-type="genus" reg="Eurymeloe">E.</tp:taxon-name-part> (<tp:taxon-name-part taxon-name-part-type="subgenus" reg="Bolognaia">Bolognaia</tp:taxon-name-part>) <tp:taxon-name-part taxon-name-part-type="species" reg="mediterraneus">mediterraneus</tp:taxon-name-part></tp:taxon-name> (type species of the subgenus <tp:taxon-name><tp:taxon-name-part taxon-name-part-type="genus" reg="Eurymeloe"/><tp:taxon-name-part taxon-name-part-type="subgenus" reg="Bolognaia">Bolognaia</tp:taxon-name-part></tp:taxon-name>) from Puebla de la Sierra, northern Madrid, Spain <bold>E</bold><tp:taxon-name><tp:taxon-name-part taxon-name-part-type="genus" reg="Eurymeloe">E.</tp:taxon-name-part> (<tp:taxon-name-part taxon-name-part-type="subgenus" reg="Bolognaia">Bolognaia</tp:taxon-name-part>) <tp:taxon-name-part taxon-name-part-type="species" reg="glazunovi">glazunovi</tp:taxon-name-part></tp:taxon-name> from Istria, Romania <bold>F</bold><tp:taxon-name><tp:taxon-name-part taxon-name-part-type="genus" reg="Eurymeloe">E.</tp:taxon-name-part> (<tp:taxon-name-part taxon-name-part-type="subgenus" reg="Bolognaia">Bolognaia</tp:taxon-name-part>) <tp:taxon-name-part taxon-name-part-type="species" reg="gomari">gomari</tp:taxon-name-part></tp:taxon-name> from the surroundings of Bab Taza, Rif Mountains, Morocco <bold>G</bold><tp:taxon-name><tp:taxon-name-part taxon-name-part-type="genus" reg="Eurymeloe">E.</tp:taxon-name-part> (<tp:taxon-name-part taxon-name-part-type="subgenus" reg="Bolognaia">Bolognaia</tp:taxon-name-part>) <tp:taxon-name-part taxon-name-part-type="species" reg="nanus">nanus</tp:taxon-name-part></tp:taxon-name> from Alcázar de San Juan, Ciudad Real, Spain <bold>H</bold><tp:taxon-name><tp:taxon-name-part taxon-name-part-type="genus" reg="Eurymeloe">E.</tp:taxon-name-part> (<tp:taxon-name-part taxon-name-part-type="subgenus" reg="Bolognaia">Bolognaia</tp:taxon-name-part>) <tp:taxon-name-part taxon-name-part-type="species" reg="fernandezi">fernandezi</tp:taxon-name-part></tp:taxon-name> from Los Sauces, La Palma, Canary Islands <bold>I</bold><italic><tp:taxon-name><tp:taxon-name-part taxon-name-part-type="genus" reg="Eurymeloe">Eurymeloe</tp:taxon-name-part><tp:taxon-name-part taxon-name-part-type="species" reg="orobates">orobates</tp:taxon-name-part></tp:taxon-name></italic> sp. nov., from Puerto de la Quesera, Guadalajara, Spain <bold>J</bold><tp:taxon-name><tp:taxon-name-part taxon-name-part-type="genus" reg="Eurymeloe">Eurymeloe</tp:taxon-name-part> (<tp:taxon-name-part taxon-name-part-type="subgenus" reg="Bolognaia">Bolognaia</tp:taxon-name-part>) <tp:taxon-name-part taxon-name-part-type="species" reg="murinus">murinus</tp:taxon-name-part></tp:taxon-name> from Tizi n`Tichka, High Atlas, Morocco. Photographs: <bold>A–C, F, G, I</bold> (ASV) <bold>E, H, J</bold> (MGP) <bold>D</bold> (J. Aznar González de Rueda).</p></caption><graphic xmlns:xlink="http://www.w3.org/1999/xlink" xlink:href="zookeys-1109-017_article-83863__-g002.jpg" position="float" orientation="portrait" xlink:type="simple" id="oo_709032.jpg"><uri content-type="original_file" xlink:type="simple">https://binary.pensoft.net/fig/709032</uri></graphic></fig></tp:treatment-sec><ref-list><ref id="B1"><mixed-citation xmlns:xlink="http://www.w3.org/1999/xlink" xlink:type="simple"><person-group><name name-style="western"><surname>Bologna</surname><given-names>MA</given-names></name></person-group> (<year>1988</year>) <article-title>Note su <italic><tp:taxon-name><tp:taxon-name-part taxon-name-part-type="genus">Eurymeloe</tp:taxon-name-part></tp:taxon-name></italic> e revisione delle specie euromediterranee del gruppo <italic><tp:taxon-name><tp:taxon-name-part taxon-name-part-type="genus"/><tp:taxon-name-part taxon-name-part-type="species">rugosus</tp:taxon-name-part></tp:taxon-name></italic> (<tp:taxon-name><tp:taxon-name-part taxon-name-part-type="order">Coleoptera</tp:taxon-name-part></tp:taxon-name>, <tp:taxon-name><tp:taxon-name-part taxon-name-part-type="genus">Meloidae</tp:taxon-name-part></tp:taxon-name>).</article-title><source>Fragmenta Entomologica</source><volume>20</volume>(<issue>2</issue>): <fpage>233</fpage>–<lpage>301</lpage>.</mixed-citation></ref><ref id="B3"><mixed-citation xmlns:xlink="http://www.w3.org/1999/xlink" xlink:type="simple"><person-group><name name-style="western"><surname>Bologna</surname><given-names>MA</given-names></name></person-group> (<year>1991</year>) Fauna d’Italia. XXVIII. <tp:taxon-name><tp:taxon-name-part taxon-name-part-type="order">Coleoptera</tp:taxon-name-part></tp:taxon-name><tp:taxon-name><tp:taxon-name-part taxon-name-part-type="genus">Meloidae</tp:taxon-name-part></tp:taxon-name>. Ed. Calderini, Bologna. [i–xiv] 541 pp.</mixed-citation></ref><ref id="B39"><mixed-citation xmlns:xlink="http://www.w3.org/1999/xlink" xlink:type="simple"><person-group><name name-style="western"><surname>Reitter</surname><given-names>E</given-names></name></person-group> (<year>1895</year>) Bestimmungs-Tabellen der europaïschen Coleopteren <tp:taxon-name><tp:taxon-name-part taxon-name-part-type="genus">Meloidae</tp:taxon-name-part></tp:taxon-name>. I Theil: <tp:taxon-name><tp:taxon-name-part taxon-name-part-type="tribe">Meloini</tp:taxon-name-part></tp:taxon-name>. 32. Verlag des Verfassers, Paskau, 1–13.</mixed-citation></ref><ref id="B40"><mixed-citation xmlns:xlink="http://www.w3.org/1999/xlink" xlink:type="simple"><person-group><name name-style="western"><surname>Reitter</surname><given-names>E</given-names></name></person-group> (<year>1911</year>) <source>Fauna Germanica. Die Käfer des Deutschen Reiches. Nach der analytischen Methode bearbeitet.</source><publisher-name>Lutz</publisher-name>, <publisher-loc>Stuttgart</publisher-loc>, <size units="page">436 pp</size>.</mixed-citation></ref><ref id="B20"><mixed-citation xmlns:xlink="http://www.w3.org/1999/xlink" xlink:type="simple"><person-group><name name-style="western"><surname>Escherich</surname><given-names>K</given-names></name></person-group> (<year>1896</year>) <article-title>Meloiden-studien. IV. Theil.</article-title><source>Wiener entomologische Zeitung</source><volume>15</volume>: <fpage>27</fpage>–<lpage>30</lpage>. <ext-link xlink:href="10.5962/bhl.part.13870" ext-link-type="doi" xlink:type="simple">https://doi.org/10.5962/bhl.part.13870</ext-link></mixed-citation></ref><ref id="B34"><mixed-citation xmlns:xlink="http://www.w3.org/1999/xlink" xlink:type="simple"><person-group><name name-style="western"><surname>Peyerimhoff</surname><given-names>P</given-names></name></person-group> (<year>1926</year>) <article-title><tp:taxon-name><tp:taxon-name-part taxon-name-part-type="genus">Meloidae</tp:taxon-name-part></tp:taxon-name>. In: Sainte-Claire Deville J, Peyerimhoff P. Nouveaux Coléoptères du Nord-Africain. Cinquante-cinquième note. Faune du Grand-Atlas marocain.</article-title><source>Bulletin de la Société Entomologique de France</source><volume>31</volume>(<issue>8</issue>): <fpage>93</fpage>–<lpage>96</lpage>. <ext-link xlink:href="10.3406/bsef.1926.27653" ext-link-type="doi" xlink:type="simple">https://doi.org/10.3406/bsef.1926.27653</ext-link></mixed-citation></ref><ref id="B4"><mixed-citation xmlns:xlink="http://www.w3.org/1999/xlink" xlink:type="simple"><person-group><name name-style="western"><surname>Bologna</surname><given-names>MA</given-names></name></person-group> (<year>1994a</year>) <article-title><tp:taxon-name><tp:taxon-name-part taxon-name-part-type="genus">Meloidae</tp:taxon-name-part></tp:taxon-name> from Canary and other macaronesian islands (<tp:taxon-name><tp:taxon-name-part taxon-name-part-type="order">Coleoptera</tp:taxon-name-part></tp:taxon-name>).</article-title><source>Miscel-lània Zoològica</source><volume>16</volume>(<issue>1992</issue>): <fpage>73</fpage>–<lpage>80</lpage>.</mixed-citation></ref><ref id="B5"><mixed-citation xmlns:xlink="http://www.w3.org/1999/xlink" xlink:type="simple"><person-group><name name-style="western"><surname>Bologna</surname><given-names>MA</given-names></name></person-group> (<year>1994b</year>) I <tp:taxon-name><tp:taxon-name-part taxon-name-part-type="genus">Meloidae</tp:taxon-name-part></tp:taxon-name> della Grecia (<tp:taxon-name><tp:taxon-name-part taxon-name-part-type="order">Coleoptera</tp:taxon-name-part></tp:taxon-name>). Fragmenta Entomologica 25 (Supplemento): 1–119.</mixed-citation></ref><ref id="B22"><mixed-citation xmlns:xlink="http://www.w3.org/1999/xlink" xlink:type="simple"><person-group><name name-style="western"><surname>García-París</surname><given-names>M</given-names></name><name name-style="western"><surname>Ruiz</surname><given-names>JL</given-names></name><name name-style="western"><surname>Alonso-Zarazaga</surname><given-names>MA</given-names></name></person-group> (<year>2010</year>) <article-title>Catálogo sinonímico de los taxones ibero-baleares de la familia <tp:taxon-name><tp:taxon-name-part taxon-name-part-type="genus">Meloidae</tp:taxon-name-part></tp:taxon-name> (<tp:taxon-name><tp:taxon-name-part taxon-name-part-type="order">Coleoptera</tp:taxon-name-part></tp:taxon-name>).</article-title><source>Graellsia</source><volume>66</volume>(<issue>2</issue>): <fpage>165</fpage>–<lpage>212</lpage>. <ext-link xlink:href="10.3989/graellsia.2010.v66.018" ext-link-type="doi" xlink:type="simple">https://doi.org/10.3989/graellsia.2010.v66.018</ext-link></mixed-citation></ref><ref id="B17"><mixed-citation xmlns:xlink="http://www.w3.org/1999/xlink" xlink:type="simple"><person-group><name name-style="western"><surname>Di Giulio</surname><given-names>A</given-names></name><name name-style="western"><surname>Sciotti</surname><given-names>A</given-names></name><name name-style="western"><surname>Bologna</surname><given-names>MA</given-names></name></person-group> (<year>2013</year>) <article-title>Revision of the first instar larvae of <italic><tp:taxon-name><tp:taxon-name-part taxon-name-part-type="genus">Meloe</tp:taxon-name-part></tp:taxon-name></italic>, subgenera <italic><tp:taxon-name><tp:taxon-name-part taxon-name-part-type="genus">Eurymeloe</tp:taxon-name-part></tp:taxon-name></italic> and <italic><tp:taxon-name><tp:taxon-name-part taxon-name-part-type="genus">Coelomeloe</tp:taxon-name-part></tp:taxon-name></italic>, with new descriptions and a key to the species (<tp:taxon-name><tp:taxon-name-part taxon-name-part-type="order">Coleoptera</tp:taxon-name-part></tp:taxon-name>: <tp:taxon-name><tp:taxon-name-part taxon-name-part-type="genus">Meloidae</tp:taxon-name-part></tp:taxon-name>).</article-title><source>The Italian Journal of Zoology</source><volume>80</volume>(<issue>2</issue>): <fpage>242</fpage>–<lpage>254</lpage>. <ext-link xlink:href="10.1080/11250003.2013.776119" ext-link-type="doi" xlink:type="simple">https://doi.org/10.1080/11250003.2013.776119</ext-link></mixed-citation></ref><ref id="B6"><mixed-citation xmlns:xlink="http://www.w3.org/1999/xlink" xlink:type="simple"><person-group><name name-style="western"><surname>Bologna</surname><given-names>MA</given-names></name></person-group> (<year>2008</year>) <article-title><tp:taxon-name><tp:taxon-name-part taxon-name-part-type="genus">Meloidae</tp:taxon-name-part></tp:taxon-name>.</article-title> In: <person-group><name name-style="western"><surname>Löbl</surname><given-names>I</given-names></name><name name-style="western"><surname>Smetana</surname><given-names>A</given-names></name></person-group> (<role>Eds</role>) <issue-title>Catalogue of Palaearctic Coleoptera.</issue-title><source>Vol. 5. <tp:taxon-name><tp:taxon-name-part taxon-name-part-type="superfamily">Tenebrionoidea</tp:taxon-name-part></tp:taxon-name>. Apollo Books, Stenstrup</source>, <fpage>370</fpage>–<lpage>412</lpage>.</mixed-citation></ref><ref id="B7"><mixed-citation xmlns:xlink="http://www.w3.org/1999/xlink" xlink:type="simple"><person-group><name name-style="western"><surname>Bologna</surname><given-names>MA</given-names></name></person-group> (<year>2020a</year>) <article-title><tp:taxon-name><tp:taxon-name-part taxon-name-part-type="genus">Meloidae</tp:taxon-name-part></tp:taxon-name>.</article-title> In: <person-group><name name-style="western"><surname>Iwan</surname><given-names>D</given-names></name><name name-style="western"><surname>Löbl</surname><given-names>I</given-names></name></person-group> (<role>Eds</role>) <issue-title>Catalogue of Palaearctic Coleoptera.</issue-title><source>Vol. 5. <tp:taxon-name><tp:taxon-name-part taxon-name-part-type="superfamily">Tenebrionoidea</tp:taxon-name-part></tp:taxon-name>. Revised and Updated Second Edition, Leiden, Boston, Brill</source>, <fpage>500</fpage>–<lpage>562</lpage>.</mixed-citation></ref><ref id="B54"><mixed-citation xmlns:xlink="http://www.w3.org/1999/xlink" xlink:type="simple"><person-group><name name-style="western"><surname>Shapovalov</surname><given-names>AM</given-names></name></person-group> (<year>2012</year>) <article-title>A new species of the <tp:taxon-name><tp:taxon-name-part taxon-name-part-type="genus"/><tp:taxon-name-part taxon-name-part-type="subgenus">Eurymeloe</tp:taxon-name-part></tp:taxon-name> Reitter, 1911 (<tp:taxon-name><tp:taxon-name-part taxon-name-part-type="order">Coleoptera</tp:taxon-name-part></tp:taxon-name>, <tp:taxon-name><tp:taxon-name-part taxon-name-part-type="genus">Meloidae</tp:taxon-name-part></tp:taxon-name>: <italic><tp:taxon-name><tp:taxon-name-part taxon-name-part-type="genus">Meloe</tp:taxon-name-part></tp:taxon-name></italic>) from the steppe zone of Russia and Kazakhstan.</article-title><source>Caucasian Entomological Bulletin</source><volume>8</volume>(<issue>2</issue>): <fpage>205</fpage>–<lpage>210</lpage>. <ext-link xlink:href="10.23885/1814-3326-2012-8-2-205-210" ext-link-type="doi" xlink:type="simple">https://doi.org/10.23885/1814-3326-2012-8-2-205-210</ext-link></mixed-citation></ref></ref-list></tp:taxon-treatment>
