# Supplementary material for: ﻿A new systematic arrangement for the blister beetle genus Eurymeloe (Meloini, Meloidae, Coleoptera) with the description of a new species from Spain
Source: Zookeys. 2022 Jul 1;1109:17–48. doi: 10.3897/zookeys.1109.83863 (PMC9848860; doi:10.3897/zookeys.1109.83863)
Supplement: XML Treatment for Eurymeloe (Bolognaia) orobates [file zookeys.1109.83863-treatment4.xml]

<!DOCTYPE tp:taxon-treatment
  PUBLIC "-//TaxonX//DTD Taxonomic Treatment Publishing DTD v0 20100105//EN" "tax-treatment-NSO.dtd">
<tp:taxon-treatment xmlns:tp="http://www.plazi.org/taxpub"><tp:treatment-meta><kwd-group><label>Taxon classification</label><kwd>
                <named-content content-type="kingdom">Animalia</named-content>
              </kwd><kwd>
                <named-content content-type="order">Coleoptera</named-content>
              </kwd><kwd>
                <named-content content-type="family">Meloidae</named-content>
              </kwd></kwd-group><mixed-citation publication-type="journal"><person-group><name><surname>Sánchez-Vialas</surname><given-names>Alberto</given-names></name><name><surname>Ruiz</surname><given-names>José L.</given-names></name><name><surname>Recuero</surname><given-names>Ernesto</given-names></name><name><surname>Gutiérrez-Pérez</surname><given-names>Felipe</given-names></name><name><surname>García-París</surname><given-names>Mario</given-names></name></person-group><article-title>﻿A new systematic arrangement for the blister beetle genus <italic><tp:taxon-name><tp:taxon-name-part taxon-name-part-type="genus" reg="Eurymeloe">Eurymeloe</tp:taxon-name-part></tp:taxon-name></italic> (<tp:taxon-name><tp:taxon-name-part taxon-name-part-type="tribe">Meloini</tp:taxon-name-part></tp:taxon-name>, <tp:taxon-name><tp:taxon-name-part taxon-name-part-type="genus" reg="Meloidae">Meloidae</tp:taxon-name-part></tp:taxon-name>, <tp:taxon-name><tp:taxon-name-part taxon-name-part-type="order">Coleoptera</tp:taxon-name-part></tp:taxon-name>) with the description of a new species from Spain</article-title><source>Zookeys</source><day>01</day><month>07</month><year>2022</year><volume>1109</volume><fpage>17</fpage><lpage>48</lpage><pub-id pub-id-type="doi">10.3897/zookeys.1109.83863</pub-id></mixed-citation></tp:treatment-meta><tp:nomenclature><label>﻿</label><tp:taxon-name><object-id xmlns:xlink="http://www.w3.org/1999/xlink" content-type="arpha" xlink:type="simple">19D54712-AB88-5DAA-91C1-0B30E59F655A</object-id><tp:taxon-name-part taxon-name-part-type="genus" reg="Eurymeloe">Eurymeloe</tp:taxon-name-part> (<tp:taxon-name-part taxon-name-part-type="subgenus" reg="Bolognaia">Bolognaia</tp:taxon-name-part>) <tp:taxon-name-part taxon-name-part-type="species" reg="orobates">orobates</tp:taxon-name-part><object-id xmlns:xlink="http://www.w3.org/1999/xlink" content-type="zoobank" xlink:type="simple">https://zoobank.org/509BD098-E303-406E-AAE4-052059AC1865</object-id></tp:taxon-name><tp:taxon-authority>sp. nov.</tp:taxon-authority></tp:nomenclature><tp:treatment-sec sec-type="Holotype" id="SECID0EACBK"><title>Holotype.</title><p>adult male (Fig. <xref ref-type="fig" rid="F3">3</xref>), labelled: “Puerto de la Quesera, Guadalajara, Spain, <named-content xmlns:xlink="http://www.w3.org/1999/xlink" content-type="dwc:verbatimCoordinates" xlink:type="simple"><named-content content-type="geo-json" specific-use="{&#34;type&#34;:&#34;Point&#34;,&#34;coordinates&#34;:[-3.412278,41.208944]}" id="NCID0ENCBK" xlink:type="simple">41°12'32.2"N, 3°24'44.2"W</named-content></named-content>, 1738 m, 15-XI-2015, F. Gutiérrez-Pérez et C. Cano leg.” [white label, printed]; “Holotypus <tp:taxon-name><tp:taxon-name-part taxon-name-part-type="genus" reg="Meloe">Meloe</tp:taxon-name-part> (<tp:taxon-name-part taxon-name-part-type="subgenus" reg="Bolognaia">Bolognaia</tp:taxon-name-part>) <tp:taxon-name-part taxon-name-part-type="species" reg="orobates">orobates</tp:taxon-name-part></tp:taxon-name> Sánchez-Vialas, Ruiz, Recuero, Gutiérrez-Pérez &amp; García-París des. 2022” [white label, printed]; Holotipo [red label, printed]; MNCN_Ent 324740 [greyish label, printed]. Dissected and mounted genitalia (Fig. <xref ref-type="fig" rid="F4">4A–D</xref>). Dry-preserved, held at <named-content xmlns:xlink="http://www.w3.org/1999/xlink" content-type="dwc:institutional_code" xlink:title="Museo Nacional de Ciencias Naturales" xlink:href="http://grbio.org/institution/museo-nacional-de-ciencias-naturales" xlink:type="simple">MNCN-CSIC</named-content>.</p><fig id="F3" position="float" orientation="portrait"><object-id xmlns:xlink="http://www.w3.org/1999/xlink" content-type="doi" xlink:type="simple">10.3897/zookeys.1109.83863.figure3</object-id><object-id xmlns:xlink="http://www.w3.org/1999/xlink" content-type="arpha" xlink:type="simple">D9D2D274-72EA-5B29-845A-9C940E8BF065</object-id><label>Figure 3.</label><caption><p>Holotype of <italic><tp:taxon-name><tp:taxon-name-part taxon-name-part-type="genus" reg="Eurymeloe">Eurymeloe</tp:taxon-name-part><tp:taxon-name-part taxon-name-part-type="species" reg="orobates">orobates</tp:taxon-name-part></tp:taxon-name></italic> sp. nov. MNCN 324740 <bold>A</bold> dorsal view of the head and pronotum <bold>B</bold> frontal view of the head <bold>C</bold> and <bold>D</bold> dorsal and dorsolateral views. Scale bars: 2 mm. Photographs: ASV.</p></caption><graphic xmlns:xlink="http://www.w3.org/1999/xlink" xlink:href="zookeys-1109-017_article-83863__-g003.jpg" position="float" orientation="portrait" xlink:type="simple" id="oo_709033.jpg"><uri content-type="original_file" xlink:type="simple">https://binary.pensoft.net/fig/709033</uri></graphic></fig><fig id="F4" position="float" orientation="portrait"><object-id xmlns:xlink="http://www.w3.org/1999/xlink" content-type="doi" xlink:type="simple">10.3897/zookeys.1109.83863.figure4</object-id><object-id xmlns:xlink="http://www.w3.org/1999/xlink" content-type="arpha" xlink:type="simple">886B9E68-0470-5CCA-9FCC-0C5EF9500442</object-id><label>Figure 4.</label><caption><p>Genitalia of the male holotype MNCN 324740 (<bold>A–D</bold>) and of the female paratype MNCN 325409 (<bold>E</bold>) <bold>A–C</bold> ventral, dorsal and lateral views of the gonoforceps <bold>D</bold> lateral view of the aedeagus; scale bar: 1 mm <bold>E</bold> female gonostyli; scale bar: 0.2 mm. Photographs: ASV.</p></caption><graphic xmlns:xlink="http://www.w3.org/1999/xlink" xlink:href="zookeys-1109-017_article-83863__-g004.jpg" position="float" orientation="portrait" xlink:type="simple" id="oo_709034.jpg"><uri content-type="original_file" xlink:type="simple">https://binary.pensoft.net/fig/709034</uri></graphic></fig></tp:treatment-sec><tp:treatment-sec sec-type="Paratypes" id="SECID0EJFBK"><title>Paratypes.</title><p>four adult females, labelled: two females: “Puerto de la Quesera, Guadalajara, Spain <named-content xmlns:xlink="http://www.w3.org/1999/xlink" content-type="dwc:verbatimCoordinates" xlink:type="simple"><named-content content-type="geo-json" specific-use="{&#34;type&#34;:&#34;Point&#34;,&#34;coordinates&#34;:[-3.407653,41.191697]}" id="NCID0ESFBK" xlink:type="simple">41°11'30.11"N, 3°24'27.55"W</named-content></named-content>, 1625 m, 22-V-2016, M. García París, A. Fernández Liger, A. Corral Lou leg. [white label, printed]; ASV 18002 and ASV 18003, respectively [white label, handwritten]; MNCN_Ent 325407 and MNCN_Ent 325408, respectively [white label, printed]. One adult female (Fig. <xref ref-type="fig" rid="F5">5</xref>): “Puerto de la Quesera, Guadalajara, Spain, <named-content xmlns:xlink="http://www.w3.org/1999/xlink" content-type="dwc:verbatimCoordinates" xlink:type="simple"><named-content content-type="geo-json" specific-use="{&#34;type&#34;:&#34;Point&#34;,&#34;coordinates&#34;:[-3.407653,41.191697]}" id="NCID0E5FBK" xlink:type="simple">41°11'30.11"N, 3°24'27.55"W</named-content></named-content>, 1625 m, 8-XII-2018, A. Sánchez-Vialas leg.” [white label, printed]; MNCN_Ent 325409 [white label, printed]. One adult female: “Puerto de la Quesera, Guadalajara, Spain, <named-content xmlns:xlink="http://www.w3.org/1999/xlink" content-type="dwc:verbatimCoordinates" xlink:type="simple"><named-content content-type="geo-json" specific-use="{&#34;type&#34;:&#34;Point&#34;,&#34;coordinates&#34;:[-3.420658,41.216139]}" id="NCID0EGGBK" xlink:type="simple">41°12'58.10"N, 3°25'14.37"W</named-content></named-content>, 1712 m, 28-XII-2021, A. Sánchez-Vialas leg.” [white label, printed]; MNCN_Ent 325410 [white label, printed]. –All paratypes labelled: “Paratypus, <tp:taxon-name><tp:taxon-name-part taxon-name-part-type="genus" reg="Meloe">Meloe</tp:taxon-name-part> (<tp:taxon-name-part taxon-name-part-type="subgenus" reg="Bolognaia">Bolognaia</tp:taxon-name-part>) <tp:taxon-name-part taxon-name-part-type="species" reg="orobates">orobates</tp:taxon-name-part></tp:taxon-name> Sánchez-Vialas, Ruiz, Recuero, Gutiérrez-Pérez &amp; García-París des. 2022” [white labels, printed]. All paratypes are preserved in ethanol (except for the female gonostyli of the specimen MNCN_Ent 325409 [Fig. <xref ref-type="fig" rid="F4">4E</xref>], which was dissected, mounted on a piece of cardboard using DMHF, and preserved dry, bearing the following labels: “Puerto de la Quesera, Guadalajara, Spain, <named-content xmlns:xlink="http://www.w3.org/1999/xlink" content-type="dwc:verbatimCoordinates" xlink:type="simple"><named-content content-type="geo-json" specific-use="{&#34;type&#34;:&#34;Point&#34;,&#34;coordinates&#34;:[-3.407653,41.191697]}" id="NCID0EAHBK" xlink:type="simple">41°11'30.11"N, 3°24'27.55"W</named-content></named-content>, 1625 m, 8-XII-2018, A. Sánchez-Vialas leg.” [white label, printed]; “Paratypus, <tp:taxon-name><tp:taxon-name-part taxon-name-part-type="genus" reg="Meloe">Meloe</tp:taxon-name-part> (<tp:taxon-name-part taxon-name-part-type="subgenus" reg="Bolognaia">Bolognaia</tp:taxon-name-part>) <tp:taxon-name-part taxon-name-part-type="species" reg="orobates">orobates</tp:taxon-name-part></tp:taxon-name> Sánchez-Vialas, Ruiz, Recuero, Gutiérrez-Pérez &amp; García-París des. 2022” [white label, printed]; Paratipo [red label, printed]), held at <named-content xmlns:xlink="http://www.w3.org/1999/xlink" content-type="dwc:institutional_code" xlink:title="Museo Nacional de Ciencias Naturales" xlink:href="http://grbio.org/institution/museo-nacional-de-ciencias-naturales" xlink:type="simple">MNCN-CSIC</named-content>.</p><fig id="F5" position="float" orientation="portrait"><object-id xmlns:xlink="http://www.w3.org/1999/xlink" content-type="doi" xlink:type="simple">10.3897/zookeys.1109.83863.figure5</object-id><object-id xmlns:xlink="http://www.w3.org/1999/xlink" content-type="arpha" xlink:type="simple">9FC443ED-9409-50AC-9BF2-4CEBA9615E6B</object-id><label>Figure 5.</label><caption><p><bold>A–C</bold> habitus of a living female paratype (MNCN 325409) of <italic><tp:taxon-name><tp:taxon-name-part taxon-name-part-type="genus" reg="Eurymeloe">Eurymeloe</tp:taxon-name-part><tp:taxon-name-part taxon-name-part-type="species" reg="orobates">orobates</tp:taxon-name-part></tp:taxon-name></italic> sp. nov. <bold>D</bold> detail of the dorsal surface of the abdominal tergite I and the elytra. Note the brownish tufts. Photographs: ASV.</p></caption><graphic xmlns:xlink="http://www.w3.org/1999/xlink" xlink:href="zookeys-1109-017_article-83863__-g005.jpg" position="float" orientation="portrait" xlink:type="simple" id="oo_709035.jpg"><uri content-type="original_file" xlink:type="simple">https://binary.pensoft.net/fig/709035</uri></graphic></fig></tp:treatment-sec><tp:treatment-sec sec-type="description" id="SECID0E4IBK"><title>Description of the holotype.</title><p>Total length (frons to apex of the tergite VIII): 11.05 mm. Length from the frons to the posterior margin of elytra: 6.55 mm. Maximum width (located slightly anterior to the apex of the elytra): 6.81 mm. Body relatively robust, with slender appendages (Fig. <xref ref-type="fig" rid="F3">3</xref>). Voluminous abdomen. Coloration black all over body and appendages, except tibial spines and tarsal claws, which are brownish. Integument finely microreticulated, silky or semi-glossy in appearance. Setation decumbent, reddish brown, fairly dark, sometimes almost black ventrally and on the legs, and very short on the head, pronotum and elytra, longer on the abdominal tergites, legs, pygidium and ventral region, and arranged in relatively conspicuous tufts or single reddish yellow setae on the sclerotised plates of the abdominal tergites.</p><p>Head voluminous, broadly rounded and clearly wider than the pronotum, weakly truncated on the posterior margin of the temples, with integument black, silky in appearance, finely microreticulated, and without longitudinal depressions behind the eyes (Fig. <xref ref-type="fig" rid="F3">3A, B</xref>). Maximum width in frontal view (at the level of the temples): 2.83 mm; minimum distance between the inner edges of the eyes: 1.83 mm; distance between the clypeus-frontal suture and the vertex (in frontal view): 1.81 mm. Temples wide and regularly rounded (Fig. <xref ref-type="fig" rid="F3">3B</xref>). Frons almost flat, with a weak and short longitudinal groove from the clypeus-frontal suture to the vertex, that is slightly deeper from the level of the eyes to the vertex; surface adjacent to the antennal insertions slightly elevated and with a weak and diffuse depression attached to the raised areas (Fig. <xref ref-type="fig" rid="F3">3B</xref>). Head punctation dense, consisting of rounded, markedly deep, closely positioned and subconfluent punctures, slightly larger in diameter in the frontal region and smaller towards the vertex, almost uniformly distributed, except on a narrow longitudinal mid-band on the frons, which is almost smooth (Fig. <xref ref-type="fig" rid="F3">3A, B</xref>). Head setation inconspicuous, short, decumbent, dark reddish brown, distributed according to the pattern of punctures in which it is inserted. Eyes medium-sized, subreniform and protruding, with upper lobes larger than the lower ones, barely notched at the level of the antennal insertions; clypeus-frontal suture deeply marked, weakly arcuate (Fig. <xref ref-type="fig" rid="F3">3B</xref>). Clypeus flat, transverse, subtrapezoidal, 2.1 × wider than long, with a brownish membranous anterior border; punctures medium-sized, separated by between 0.5 and 1 × their diameter, with the highest density on the sides; long setae homogeneously distributed, following the puncture pattern, directed forward, longest on the sides (Fig. <xref ref-type="fig" rid="F3">3B</xref>). Labrum-clypeus suture almost straight. Labrum transverse, 2.5 × wider than long, deeply emarginated in the middle, forming two clear lobes; punctures similar to those on the clypeus; setae longer on the lobes, following the punctation pattern, oriented forward and curved (Fig. <xref ref-type="fig" rid="F3">3B</xref>). Mandibles relatively robust, curved along the outer margins and notched in the distal region, glabrous at the apex, and scarcely pilose at the base. Maxillary and labial palps unmodified. Maxillary palps with palpomere I very short, subcylindrical (0.09 mm long, 0.1 mm wide); II longer, troncoconical, weakly curved in the proximal half (0.44 mm long, 0.21 mm wide); III troncoconical, shorter and wider than II (0.38 mm long, 0.23 mm wide); IV sub-trapezoidal, widened distally, broadly rounded at the apex and dorsoventrally flattened, with a narrow excavation along the distal margin (0.54 mm long, 0.3 mm wide); setae scattered and moderately long on palpomeres II and III, shorter and more scarce on palpomere IV. Labial palps short, not visible dorsally, with palpomere I subcylindrical, very short (0.11 mm long, 0.09 mm wide); II troncoconical (0.22 mm long, 0.15 mm wide); III similar in shape to the last maxillary palpomere (IV); setae as on maxillary palps.</p><p>Antennae with 11 antennomeres, moniliform, slender and long, surpassing the base of the pronotum when extended backward (Fig. <xref ref-type="fig" rid="F3">3A</xref>). Antennomeres not modified, subcylindrical or subconical, I–VIII black, semi-glossy, IX–XI dark brown, opaque but becoming reddish brown in XI. Antennomere I widened apically, subconical, ~ 1.92 × longer than wide (0.48 mm long, 0.25 mm wide); II short, subglobose, slightly wider than long (0.81 mm long, 0.82 mm wide); III–X subcylindrical, similar to each other, between 1.84 and 2.22 × longer than wide (III: 0.49 mm long, 0.22 mm wide; IV: 0.5 mm long, 0.24 mm wide; V: 0.48 mm long, 0.26 mm wide; VI: 0.46 mm long, 0.25 mm wide; VII: 0.49 mm long, 0.24 mm wide; VIII: 0.48 mm long, 0.23 mm wide; IX: 0.47 mm long, 0.21 mm wide; X: 0.48 mm long, 0.23 mm wide); XI is the longest, ~ 3.71 × longer than wide (0.78 mm long, 0.21 mm wide), subfusiform, with a blunt tip. Pilosity of antennomeres I–V comprised of short black setae, most decumbent though a few semi-erected, longer on segments I–III; antennomere VI with a mixture of short reddish brown and black setae; and antennomeres VII–XI with very short yellowish red setae, almost imperceptible.</p><p>Pronotum black, silky in appearance (Fig. <xref ref-type="fig" rid="F3">3A</xref>), small, sub-hexagonal, transverse, 1.59 × wider than long; length in the middle: 1.37 mm; maximum width (at the level of the lateral angles): 2.18 mm; lateral margins weakly converge backwards in the posterior two thirds and strongly converge forward in the anterior third, with the lateral angles well marked and rounded; fore margin almost straight; posterior margin or base broadly emarginated, with a thin flange. Dorsal surface of the pronotum clearly convex, gently sloping forward from the mid-region and steeply sloping back, with a slight and narrow depressed longitudinal-middle area with ambiguous boundaries (without a marked longitudinal midline or groove), such that two raised areas are observed on both sides of the central depression with two shallow and small rounded depressions observed anterior to the raised areas. Pronotal punctation relatively dense and unevenly distributed, consisting of relatively large, circular and deep punctures, subcontiguous, similar to those of the vertex but with a slightly larger diameter (Fig. <xref ref-type="fig" rid="F3">3A</xref>); the highest density is in the elevated areas on both sides of the midline, and the lowest densities are in the first quarter (just behind the fore margin), the depressed midband, and the central area of the base; integument surface with several fine, small and semi-wavy wrinkles between the punctures, located mainly on the sides, where they are arranged transversely and longitudinally in the middle depression. Pronotal setation inconspicuous, made up of short, curved dark reddish brown setae, mostly applied against the pronotal surface, distributed according to the pattern of punctures in which they are inserted; anterior margin, adjacent to the neck, with somewhat longer, semierect setae. Mesonotum mostly covered by the pronotum, showing, in dorsal view, only its posterior margin, which is weakly arcuate and with dense setation, consisting of setae longer than those of the pronotum, almost straight and lying backwards. Metanotum smooth, almost completely covered by the elytra. Prosternum narrow, very slightly extended posteriorly, broadly rounded at the central tip. Mesosternum relatively narrow and very transverse (width: 1.82 mm; length in the middle: 0.69 mm), with a small triangular prolongation backwards, ending in a rounded tip that extends to the level of the fore third of the mesocoxae; surface with long transverse wrinkles and dispersed punctures, similar to those of the vertex, and short setae. Metasternum subtrapezoidal, wide, covered by the mesocoxae, deep and closely notched in the middle of the posterior margin.</p><p>Elytra relatively short (length: 4.05 mm), strongly dehiscent and weakly convex, imbricated basally (the right over the left), divergent backwards and reaching the middle area of the fourth tergite, covering the first tergite, almost completely covering the second, and covering the lateral areas of the third (of which, only the central plate is clearly visible), and lateral basal portions on both sides of the fourth; elytral surface strongly rugose, corrugated, with marked wavy foveoles (Fig. <xref ref-type="fig" rid="F3">3C</xref>); punctation small, fine, shallow and scattered, confused with the roughness of the foveoles; integument with very dispersed and isolated setae, similar to those of the pronotum, although somewhat shorter.</p><p>Abdomen black, voluminous (Fig. <xref ref-type="fig" rid="F3">3C</xref>); maximum width, at level of the fourth tergite: 6.78 mm. Tergites semi-matte in appearance, with very weak and indistinct foveoles scattered on its surface; central sclerotised plates of the tergites elliptical, with a semi-glossy aspect and an integument surface that is slightly rough, with fine wrinkles, arranged transversely and concentrically. Dorsal setation decumbent, consisting of isolated and scattered short, reddish brown setae on the semi-matte sides of the tergites, and longer yellowish red (some almost golden) setae on the central plates, denser and forming inconspicuous tufts on the posterior margin of tergites II–IV. Ventrites silky in appearance, with dense punctation, made up of small, subcontiguous and slightly marked punctures that give them a finely vermiculated appearance; with short and decumbent dark brown, almost black, setae, homogeneously distributed; last ventrite clearly emarginated at the apex, with longer yellowish setae.</p><p>Legs relatively slender (Fig. <xref ref-type="fig" rid="F3">3C, D</xref>); surface with punctation fine and shallow, very dense in the tibiae and scarcer in the femurs, covered by relatively dense setation, consisting of short, dark brown (sometimes almost black) lying setae, denser on the tibiae. Length (in mm) of pro-, meso-, and metafemur as follows: 2.32, 2.6, and 3.1. Length (in mm) of pro-, meso-, and metatibia as follows: 2.25, 2.24 and 2.55. Length (in mm) of pro-, meso-, and metatarsus (and respective tarsomeres) as follow (claws excluded): 2.41 (I: 0.65; II: 0.4; III: 0.36; IV: 0.33; V: 0.67), 3.13 (I: 0.98; II: 0.53; III: 0.46; IV: 0.43; V: 0.73) and 3.56 (I: 1.36; II: 0.73; III: 0.61; IV: 0.86). Tarsi slender, clearly longer than the respective tibiae, with tarsomeres subcylindrical, slightly enlarged distally. Tarsomeres showing, on their ventral side, a small brush of very short, hirsute black setae, quite reduced in the last ones (V, V, IV). Pro- and mesotibiae with two similar distal spurs, short, narrow and straight; metatibial spurs dissimilar: outer spur spoon-shaped, inner spur similar to those of the fore- and mesotibiae but a little wider at the base and weakly curved at the apex. Coxae dense and finely punctate, with dense and short setation. Claws smooth, curved, with the lower lobe narrower than the upper one but equal in length.</p><p>Male genitalia with gonoforceps dark brown, hairless, moderately elongated, slender in dorsal, ventral, and lateral views (Fig. <xref ref-type="fig" rid="F4">4A–C</xref>). Gonostyli relatively long, ~ 4.4 × longer than wide in lateral view (1.33 mm long, 0.3 mm wide in lateral view), no excavated or depressed areas laterally in the distal regions; distal portion of each gonostylus separated dorsally by a fusiform longitudinal notch that extends to approximately the middle of the structure (Fig. <xref ref-type="fig" rid="F4">4A, B</xref>); distal lobes narrow and rounded at the apexes in lateral view (Fig. <xref ref-type="fig" rid="F4">4C</xref>). Gonocoxal plate relatively narrow and long, ~ 1.38 × longer than wide in dorsal view (1.36 mm long, 0.98 mm wide in ventral view), with the greatest width roughly in the middle of the plate, markedly emarginated at its distal margin (in ventral view) (Fig. <xref ref-type="fig" rid="F4">4A</xref>); surface almost flat. Aedeagus slender and narrow in lateral view (1.96 mm long, 0.2 mm wide in lateral view) flattened, narrowly rounded at the apex with two dorsal hooks that are similar in shape, although the distal hook is somewhat larger than the proximal one (Fig. <xref ref-type="fig" rid="F4">4D</xref>); endophallic hook small, located close to the apex and barely visible.</p></tp:treatment-sec><tp:treatment-sec sec-type="variability" id="SECID0E4LBK"><title>Variability.</title><p>Female similar to the male (Fig. <xref ref-type="fig" rid="F5">5</xref>) but with the last abdominal ventrite rounded and not emarginated in its posterior margin, and with relatively shorter antennae. Morphological measurements of the studied female specimens (paratypes): total length (frons to apex of tergite VIII): 10–14 mm (mean = 12 mm; <italic>n</italic> = 4); body length (frons to posterior border of elytra): 6.5–9.5 mm (mean = 8.3; n = 4); body maximum width (between the elytral external borders): 6–8.1 mm (mean = 7.4; <italic>n</italic> = 4); pronotum length: 1.6–1.8 mm (mean = 1.7; <italic>n</italic> = 4); pronotum maximum width: 2.23–2.74 mm (mean = 2.55 mm; <italic>n</italic> = 4); head maximum width: 2.74–3.43 mm (mean = 3.17 mm; <italic>n</italic> = 4); elytra length: 4–5.5 mm (mean = 5 mm; <italic>n</italic> = 4). Marked variability in the density of the pilose tufts on the dorsal side of the abdomen was observed: the studied females present lighter yellowish brown pilosity than that of the male, with more numerous and denser tufts located on the small, rounded depressed areas of the integument, homogeneously distributed, giving it an irregular appearance. Female gonostyli as in Fig. <xref ref-type="fig" rid="F4">4E</xref>.</p></tp:treatment-sec><tp:treatment-sec sec-type="diagnosis" id="SECID0EXMBK"><title>Diagnosis and morphological comparisons.</title><p><tp:taxon-name><tp:taxon-name-part taxon-name-part-type="genus" reg="Eurymeloe">Eurymeloe</tp:taxon-name-part> (<tp:taxon-name-part taxon-name-part-type="subgenus" reg="Bolognaia">B.</tp:taxon-name-part>) <tp:taxon-name-part taxon-name-part-type="species" reg="orobates">orobates</tp:taxon-name-part></tp:taxon-name> is characterised morphologically, with respect to all the other species of the <tp:taxon-name><tp:taxon-name-part taxon-name-part-type="genus" reg="Eurymeloe"/><tp:taxon-name-part taxon-name-part-type="subgenus" reg="Bolognaia">Bolognaia</tp:taxon-name-part></tp:taxon-name>, by the following combination of diagnostic traits: (1) body size small or medium (total length: 10–14 mm); (2) body integument entirely black, semi-glossy in appearance; (3) setation of the head, pronotum and elytra, short and decumbent, reddish brown, moderately dark, sometimes very dark (almost black) ventrally and on the legs; (4) setation of the central plates of the abdominal tergites yellowish red (some almost golden), longer and forming inconspicuous tufts; (5) antennae slender and long, surpassing the base of the pronotum when extended backwards; (6) head broadly rounded, with a weak and relatively short longitudinal median groove; (7) pronotum small, very transverse (more than 1.5 × wider than long), sub-hexagonal; (8) pronotal surface showing a weak and narrow depressed longitudinal-middle area, but without a marked groove; (9) punctation of the head and pronotum dense, forming rounded and markedly deep punctures; (10) elytral surface strongly rugose, corrugated, with marked foveoles; and (11) male genitalia with long gonostyli with no excavated or depressed areas in the distal regions and a narrow and long gonocoxal plate.</p><p>The species most similar to <italic><tp:taxon-name><tp:taxon-name-part taxon-name-part-type="genus" reg="Eurymeloe">E.</tp:taxon-name-part><tp:taxon-name-part taxon-name-part-type="species" reg="orobates">orobates</tp:taxon-name-part></tp:taxon-name></italic> are <italic><tp:taxon-name><tp:taxon-name-part taxon-name-part-type="genus" reg="Eurymeloe">E.</tp:taxon-name-part><tp:taxon-name-part taxon-name-part-type="species" reg="rugosus">rugosus</tp:taxon-name-part></tp:taxon-name></italic> and <italic><tp:taxon-name><tp:taxon-name-part taxon-name-part-type="genus" reg="Eurymeloe">E.</tp:taxon-name-part><tp:taxon-name-part taxon-name-part-type="species" reg="apenninicus">apenninicus</tp:taxon-name-part></tp:taxon-name></italic> (both belonging to the group B or <italic><tp:taxon-name><tp:taxon-name-part taxon-name-part-type="genus" reg="Eurymeloe">E.</tp:taxon-name-part><tp:taxon-name-part taxon-name-part-type="species" reg="murinus">murinus</tp:taxon-name-part></tp:taxon-name></italic> group). Both species present dark (black or dark brown) pilosity all over the body and, on the abdominal tergites, some inconspicuous (usually barely perceptible) yellowish brown or yellow setae, but not tufts. In addition to the colour pattern of the body setation, <italic><tp:taxon-name><tp:taxon-name-part taxon-name-part-type="genus" reg="Eurymeloe">E.</tp:taxon-name-part><tp:taxon-name-part taxon-name-part-type="species" reg="rugosus">rugosus</tp:taxon-name-part></tp:taxon-name></italic> and <italic><tp:taxon-name><tp:taxon-name-part taxon-name-part-type="genus" reg="Eurymeloe">E.</tp:taxon-name-part><tp:taxon-name-part taxon-name-part-type="species" reg="apenninicus">apenninicus</tp:taxon-name-part></tp:taxon-name></italic> differ from <italic><tp:taxon-name><tp:taxon-name-part taxon-name-part-type="genus" reg="Eurymeloe">E.</tp:taxon-name-part><tp:taxon-name-part taxon-name-part-type="species" reg="orobates">orobates</tp:taxon-name-part></tp:taxon-name></italic> by the shape of their pronotum, which is longer, less transverse, and flatter (less convex), and has a strong median longitudinal groove (absent in <italic><tp:taxon-name><tp:taxon-name-part taxon-name-part-type="genus" reg="Eurymeloe">E.</tp:taxon-name-part><tp:taxon-name-part taxon-name-part-type="species" reg="orobates">orobates</tp:taxon-name-part></tp:taxon-name></italic>). The punctation of the head and pronotum are also markedly larger, deeper, and denser in <italic><tp:taxon-name><tp:taxon-name-part taxon-name-part-type="genus" reg="Eurymeloe">E.</tp:taxon-name-part><tp:taxon-name-part taxon-name-part-type="species" reg="rugosus">rugosus</tp:taxon-name-part></tp:taxon-name></italic> and <italic><tp:taxon-name><tp:taxon-name-part taxon-name-part-type="genus" reg="Eurymeloe">E.</tp:taxon-name-part><tp:taxon-name-part taxon-name-part-type="species" reg="apenninicus">apenninicus</tp:taxon-name-part></tp:taxon-name></italic> (see <xref ref-type="bibr" rid="B1">Bologna 1988</xref>, <xref ref-type="bibr" rid="B3">1991</xref>). In <italic><tp:taxon-name><tp:taxon-name-part taxon-name-part-type="genus" reg="Eurymeloe">E.</tp:taxon-name-part><tp:taxon-name-part taxon-name-part-type="species" reg="orobates">orobates</tp:taxon-name-part></tp:taxon-name></italic>, the antennae are slenderer and longer.</p><p>Within group B (<italic><tp:taxon-name><tp:taxon-name-part taxon-name-part-type="genus" reg="Eurymeloe">E.</tp:taxon-name-part><tp:taxon-name-part taxon-name-part-type="species" reg="murinus">murinus</tp:taxon-name-part></tp:taxon-name></italic> group), in which <tp:taxon-name><tp:taxon-name-part taxon-name-part-type="genus" reg="Eurymeloe">E.</tp:taxon-name-part> (<tp:taxon-name-part taxon-name-part-type="subgenus" reg="Bolognaia">B.</tp:taxon-name-part>) <tp:taxon-name-part taxon-name-part-type="species" reg="orobates">orobates</tp:taxon-name-part></tp:taxon-name> is integrated, the new species can be readily distinguished from <tp:taxon-name><tp:taxon-name-part taxon-name-part-type="genus" reg="Eurymeloe">E.</tp:taxon-name-part> (<tp:taxon-name-part taxon-name-part-type="subgenus" reg="Bolognaia">B.</tp:taxon-name-part>) <tp:taxon-name-part taxon-name-part-type="species" reg="baudueri">baudueri</tp:taxon-name-part></tp:taxon-name> (southern France, Iberian Peninsula, and northern Morocco), <tp:taxon-name><tp:taxon-name-part taxon-name-part-type="genus" reg="Eurymeloe">E.</tp:taxon-name-part> (<tp:taxon-name-part taxon-name-part-type="subgenus" reg="Bolognaia">B.</tp:taxon-name-part>) <tp:taxon-name-part taxon-name-part-type="species" reg="flavicomus">flavicomus</tp:taxon-name-part></tp:taxon-name> (Canary Islands), <tp:taxon-name><tp:taxon-name-part taxon-name-part-type="genus" reg="Eurymeloe">E.</tp:taxon-name-part> (<tp:taxon-name-part taxon-name-part-type="subgenus" reg="Bolognaia">B.</tp:taxon-name-part>) <tp:taxon-name-part taxon-name-part-type="species" reg="ganglbaueri">ganglbaueri</tp:taxon-name-part></tp:taxon-name> (mainland Italy, Sardinia, Corsica, Sicily, Greece, Albania, Bulgaria, Bosnia and Herzegovina, Montenegro, Turkey, Syria, Spain, and southern France), <tp:taxon-name><tp:taxon-name-part taxon-name-part-type="genus" reg="Eurymeloe">E.</tp:taxon-name-part> (<tp:taxon-name-part taxon-name-part-type="subgenus" reg="Bolognaia">B.</tp:taxon-name-part>) <tp:taxon-name-part taxon-name-part-type="species" reg="gomari">gomari</tp:taxon-name-part></tp:taxon-name> (northern Morocco), <tp:taxon-name><tp:taxon-name-part taxon-name-part-type="genus" reg="Eurymeloe">E.</tp:taxon-name-part> (<tp:taxon-name-part taxon-name-part-type="subgenus" reg="Bolognaia">B.</tp:taxon-name-part>) <tp:taxon-name-part taxon-name-part-type="species" reg="kandaharicus">kandaharicus</tp:taxon-name-part></tp:taxon-name> (Iran and Afghanistan), <tp:taxon-name><tp:taxon-name-part taxon-name-part-type="genus" reg="Eurymeloe">E.</tp:taxon-name-part> (<tp:taxon-name-part taxon-name-part-type="subgenus" reg="Bolognaia">B.</tp:taxon-name-part>) <tp:taxon-name-part taxon-name-part-type="species" reg="murinus">murinus</tp:taxon-name-part></tp:taxon-name> (Iberian Peninsula, Sicily, Sardinia, Corse, Crete, Maghreb, and Libya), <tp:taxon-name><tp:taxon-name-part taxon-name-part-type="genus" reg="Eurymeloe">E.</tp:taxon-name-part> (<tp:taxon-name-part taxon-name-part-type="subgenus" reg="Bolognaia">B.</tp:taxon-name-part>) <tp:taxon-name-part taxon-name-part-type="species" reg="nanus">nanus</tp:taxon-name-part></tp:taxon-name> (Iberian Peninsula, North Africa, and Middle East), <tp:taxon-name><tp:taxon-name-part taxon-name-part-type="genus" reg="Eurymeloe">E.</tp:taxon-name-part> (<tp:taxon-name-part taxon-name-part-type="subgenus" reg="Bolognaia">B.</tp:taxon-name-part>) <tp:taxon-name-part taxon-name-part-type="species" reg="omanicus">omanicus</tp:taxon-name-part></tp:taxon-name> (eastern Arabian peninsula), and <tp:taxon-name><tp:taxon-name-part taxon-name-part-type="genus" reg="Eurymeloe">E.</tp:taxon-name-part> (<tp:taxon-name-part taxon-name-part-type="subgenus" reg="Bolognaia">B.</tp:taxon-name-part>) <tp:taxon-name-part taxon-name-part-type="species" reg="pallidicolor">pallidicolor</tp:taxon-name-part></tp:taxon-name> (western Morocco). For instance, in contrast to <tp:taxon-name><tp:taxon-name-part taxon-name-part-type="genus" reg="Eurymeloe">E.</tp:taxon-name-part> (<tp:taxon-name-part taxon-name-part-type="subgenus" reg="Bolognaia">B.</tp:taxon-name-part>) <tp:taxon-name-part taxon-name-part-type="species" reg="orobates">orobates</tp:taxon-name-part></tp:taxon-name>, all these species present, among other specific traits, a body integument that is dull grey or dark brown, occasionally reddish brown or, rarely, sandy brown (<italic><tp:taxon-name><tp:taxon-name-part taxon-name-part-type="genus" reg="Eurymeloe">E.</tp:taxon-name-part><tp:taxon-name-part taxon-name-part-type="species" reg="pallidicolor">pallidicolor</tp:taxon-name-part></tp:taxon-name></italic>) or almost black (<italic><tp:taxon-name><tp:taxon-name-part taxon-name-part-type="genus" reg="Eurymeloe">E.</tp:taxon-name-part><tp:taxon-name-part taxon-name-part-type="species" reg="ganglbaueri">ganglbaueri</tp:taxon-name-part></tp:taxon-name></italic>). In addition, the body integument is generally opaque or matte in appearance or, at most, silky (but never glossy or semi-glossy as in <italic><tp:taxon-name><tp:taxon-name-part taxon-name-part-type="genus" reg="Eurymeloe">E.</tp:taxon-name-part><tp:taxon-name-part taxon-name-part-type="species" reg="orobates">orobates</tp:taxon-name-part></tp:taxon-name></italic>). The setation of these species is also quite distinct from that of <italic><tp:taxon-name><tp:taxon-name-part taxon-name-part-type="genus" reg="Eurymeloe">E.</tp:taxon-name-part><tp:taxon-name-part taxon-name-part-type="species" reg="orobates">orobates</tp:taxon-name-part></tp:taxon-name></italic>: it is yellowish, whitish, or golden all over the body and usually longer, and on the abdominal tergites, the tufts of setae, when present, are highly conspicuous (see Fig. <xref ref-type="fig" rid="F2">2</xref>). Moreover, the punctation of the head and pronotum in these species is clearly finer and shallower, and the elytral sculpture is distinctly smoother (not corrugated) and without marked foveoles, except in <italic><tp:taxon-name><tp:taxon-name-part taxon-name-part-type="genus" reg="Eurymeloe">E.</tp:taxon-name-part><tp:taxon-name-part taxon-name-part-type="species" reg="ganglbaueri">ganglbaueri</tp:taxon-name-part></tp:taxon-name></italic>; however, in this last species, the foveoles are clearly more attenuated than in <italic><tp:taxon-name><tp:taxon-name-part taxon-name-part-type="genus" reg="Eurymeloe">E.</tp:taxon-name-part><tp:taxon-name-part taxon-name-part-type="species" reg="orobates">orobates</tp:taxon-name-part></tp:taxon-name></italic> (see <xref ref-type="bibr" rid="B25">Kaszab 1958</xref>, <xref ref-type="bibr" rid="B26">1983</xref>; <xref ref-type="bibr" rid="B1">Bologna 1988</xref>, <xref ref-type="bibr" rid="B3">1991</xref>; <xref ref-type="bibr" rid="B45">Ruiz and García-París 2009</xref>, <xref ref-type="bibr" rid="B46">2015</xref>).</p><p><tp:taxon-name><tp:taxon-name-part taxon-name-part-type="genus" reg="Eurymeloe">Eurymeloe</tp:taxon-name-part> (<tp:taxon-name-part taxon-name-part-type="subgenus" reg="Bolognaia">B.</tp:taxon-name-part>) <tp:taxon-name-part taxon-name-part-type="species" reg="orobates">orobates</tp:taxon-name-part></tp:taxon-name> differs from the species of group A (<italic><tp:taxon-name><tp:taxon-name-part taxon-name-part-type="genus" reg="Eurymeloe">E.</tp:taxon-name-part><tp:taxon-name-part taxon-name-part-type="species" reg="mediterraneus">mediterraneus</tp:taxon-name-part></tp:taxon-name></italic> group, composed of, at least, <italic><tp:taxon-name><tp:taxon-name-part taxon-name-part-type="genus" reg="Eurymeloe">E.</tp:taxon-name-part><tp:taxon-name-part taxon-name-part-type="species" reg="affinis">affinis</tp:taxon-name-part></tp:taxon-name></italic> from the Maghreb and Libya; <italic><tp:taxon-name><tp:taxon-name-part taxon-name-part-type="genus" reg="Eurymeloe">E.</tp:taxon-name-part><tp:taxon-name-part taxon-name-part-type="species" reg="apivorus">apivorus</tp:taxon-name-part></tp:taxon-name></italic> and <italic><tp:taxon-name><tp:taxon-name-part taxon-name-part-type="genus" reg="Eurymeloe">E.</tp:taxon-name-part><tp:taxon-name-part taxon-name-part-type="species" reg="baamarani">baamarani</tp:taxon-name-part></tp:taxon-name></italic>, which are restricted to Morocco; <italic><tp:taxon-name><tp:taxon-name-part taxon-name-part-type="genus" reg="Eurymeloe">E.</tp:taxon-name-part><tp:taxon-name-part taxon-name-part-type="species" reg="baudii">baudii</tp:taxon-name-part></tp:taxon-name></italic> from the Italian Peninsula, Sicily, and Croatia; <italic><tp:taxon-name><tp:taxon-name-part taxon-name-part-type="genus" reg="Eurymeloe">E.</tp:taxon-name-part><tp:taxon-name-part taxon-name-part-type="species" reg="glazunovi">glazunovi</tp:taxon-name-part></tp:taxon-name></italic> from Eastern Europe and Central Asia; and <italic><tp:taxon-name><tp:taxon-name-part taxon-name-part-type="genus" reg="Eurymeloe">E.</tp:taxon-name-part><tp:taxon-name-part taxon-name-part-type="species" reg="mediterraneus">mediterraneus</tp:taxon-name-part></tp:taxon-name></italic>, which is widely distributed throughout Europe, the Mediterranean basin, the Canary Islands, and the Middle East) by presenting reddish brown body setation and abdominal tergites with small tufts of reddish yellow setae, among other diagnostic characters (see above). By contrast, the body pilosity, including on the abdominal tergites, of species of the <italic><tp:taxon-name><tp:taxon-name-part taxon-name-part-type="genus" reg="Eurymeloe">E.</tp:taxon-name-part><tp:taxon-name-part taxon-name-part-type="species" reg="mediterraneus">mediterraneus</tp:taxon-name-part></tp:taxon-name></italic> group is black (see <xref ref-type="bibr" rid="B1">Bologna 1988</xref>, <xref ref-type="bibr" rid="B3">1991</xref>; <xref ref-type="bibr" rid="B46">Ruiz and García-París 2015</xref>). The Sardinian specimens of <italic><tp:taxon-name><tp:taxon-name-part taxon-name-part-type="genus" reg="Eurymeloe">E.</tp:taxon-name-part><tp:taxon-name-part taxon-name-part-type="species" reg="mediterraneus">mediterraneus</tp:taxon-name-part></tp:taxon-name></italic> with brown setae can clearly be distinguished from <italic><tp:taxon-name><tp:taxon-name-part taxon-name-part-type="genus" reg="Eurymeloe">E.</tp:taxon-name-part><tp:taxon-name-part taxon-name-part-type="species" reg="orobates">orobates</tp:taxon-name-part></tp:taxon-name></italic> by the shape of the pronotum: in the first species, it is subrectangular and has subparallel sides; in the second, it is markedly transverse and subhexagonal and has sides that converge backwards.</p><p>The only species in group C is <tp:taxon-name><tp:taxon-name-part taxon-name-part-type="genus" reg="Eurymeloe">E.</tp:taxon-name-part> (<tp:taxon-name-part taxon-name-part-type="subgenus" reg="Bolognaia">B.</tp:taxon-name-part>) <tp:taxon-name-part taxon-name-part-type="species" reg="fernandezi">fernandezi</tp:taxon-name-part></tp:taxon-name> (endemic to the Canary Islands). In comparison with <tp:taxon-name><tp:taxon-name-part taxon-name-part-type="genus" reg="Eurymeloe">E.</tp:taxon-name-part> (<tp:taxon-name-part taxon-name-part-type="subgenus" reg="Bolognaia">B.</tp:taxon-name-part>) <tp:taxon-name-part taxon-name-part-type="species" reg="orobates">orobates</tp:taxon-name-part></tp:taxon-name>, this species presents, among other distinctive characters, an entirely black body setation; a clearly longer, not transverse pronotum with sinuous margins; an integument surface with wrinkles and parallel ridges that form eddies; and an elytral sculpture consisting of a fine zig-zag roughness (see <xref ref-type="bibr" rid="B32">Pardo Alcaide 1951</xref>; <xref ref-type="bibr" rid="B46">Ruiz and García-París 2015</xref>). Lastly, the two species tentatively assigned to <italic><tp:taxon-name><tp:taxon-name-part taxon-name-part-type="genus" reg="Bolognaia">Bolognaia</tp:taxon-name-part></tp:taxon-name></italic>, <tp:taxon-name><tp:taxon-name-part taxon-name-part-type="genus" reg="Eurymeloe">E.</tp:taxon-name-part> (<tp:taxon-name-part taxon-name-part-type="subgenus" reg="Bolognaia">B.</tp:taxon-name-part>) <tp:taxon-name-part taxon-name-part-type="species" reg="saharensis">saharensis</tp:taxon-name-part></tp:taxon-name> (widely distributed throughout North Africa, the Canary Islands, the Iberian Peninsula, Israel, and Saudi Arabia) and <tp:taxon-name><tp:taxon-name-part taxon-name-part-type="genus" reg="Eurymeloe">E.</tp:taxon-name-part> (<tp:taxon-name-part taxon-name-part-type="subgenus" reg="Bolognaia">B.</tp:taxon-name-part>) <tp:taxon-name-part taxon-name-part-type="species" reg="vignai">vignai</tp:taxon-name-part></tp:taxon-name> (only known from Djibouti), are phenetically very different to <tp:taxon-name><tp:taxon-name-part taxon-name-part-type="genus" reg="Eurymeloe">E.</tp:taxon-name-part> (<tp:taxon-name-part taxon-name-part-type="subgenus" reg="Bolognaia">B.</tp:taxon-name-part>) <tp:taxon-name-part taxon-name-part-type="species" reg="orobates">orobates</tp:taxon-name-part></tp:taxon-name>: their body setation is entirely reddish and longer, without reddish yellow setae forming tufts on the abdominal tergites; a subsquare, not transverse pronotum; relatively fine, shallow, and scattered punctation of the head and pronotum; very long legs; elytra with a soft sculpture, without foveoles or marked roughness; and highly distinctive male genitalia (<xref ref-type="bibr" rid="B1">Bologna 1988</xref>; <xref ref-type="bibr" rid="B47">Ruiz et al. 2010</xref>).</p></tp:treatment-sec><tp:treatment-sec sec-type="distribution" id="SECID0EFBCK"><title>Distribution and notes on natural history.</title><p><italic><tp:taxon-name><tp:taxon-name-part taxon-name-part-type="genus" reg="Eurymeloe">Eurymeloe</tp:taxon-name-part><tp:taxon-name-part taxon-name-part-type="species" reg="orobates">orobates</tp:taxon-name-part></tp:taxon-name></italic> is only known from a single locality, Puerto de la Quesera (in the province of Guadalajara, Spain) in the Iberian Peninsula (Fig. <xref ref-type="fig" rid="F6">6</xref>). This site, which is at an elevation of 1738 m above sea level (a.s.l.), is within the supra-Mediterranean bioclimatic level (see <xref ref-type="bibr" rid="B41">Rivas-Martínez 1987</xref>; <xref ref-type="bibr" rid="B43">Rivas-Martínez et al. 2002</xref>). Specifically, Puerto de la Quesera is in the Sierra de Ayllón, at the eastern edge of the Sistema Central mountain range. This region is characterised predominantly by micaceous schist, slate and quartzite soils (<xref ref-type="bibr" rid="B42">Rivas-Martínez et al. 1990</xref>; <xref ref-type="bibr" rid="B55">Vera 2004</xref>). Vegetation cover around Puerto de la Quesera consists of, at lower altitudes (below 1500 m a.s.l), deciduous oak forests of <italic><tp:taxon-name><tp:taxon-name-part taxon-name-part-type="genus" reg="Quercus">Quercus</tp:taxon-name-part><tp:taxon-name-part taxon-name-part-type="species" reg="pyrenaica">pyrenaica</tp:taxon-name-part></tp:taxon-name></italic> Willd. and, at higher altitudes (1500–1700 m a.s.l.), formations of <italic><tp:taxon-name><tp:taxon-name-part taxon-name-part-type="genus" reg="Fagus">Fagus</tp:taxon-name-part><tp:taxon-name-part taxon-name-part-type="species" reg="sylvatica">sylvatica</tp:taxon-name-part></tp:taxon-name></italic> L. Above the deciduous tree cover level, there are shrubs such as <italic><tp:taxon-name><tp:taxon-name-part taxon-name-part-type="genus" reg="Erica">Erica</tp:taxon-name-part><tp:taxon-name-part taxon-name-part-type="species" reg="arborea">arborea</tp:taxon-name-part></tp:taxon-name></italic> L., <italic><tp:taxon-name><tp:taxon-name-part taxon-name-part-type="genus" reg="Juniperus">Juniperus</tp:taxon-name-part><tp:taxon-name-part taxon-name-part-type="species" reg="communis">communis</tp:taxon-name-part></tp:taxon-name></italic> L., and <italic><tp:taxon-name><tp:taxon-name-part taxon-name-part-type="genus" reg="Arctostaphyllos">Arctostaphyllos</tp:taxon-name-part><tp:taxon-name-part taxon-name-part-type="species" reg="uva-ursi">uva-ursi</tp:taxon-name-part></tp:taxon-name></italic> L., whereas grasslands dominate at altitudes over 1800 m a.s.l (<xref ref-type="bibr" rid="B24">Ibáñez et al. 1982</xref>). Hostile climatic conditions including low temperatures, late spring frosts, and strong winds characterise the high-altitude areas (<xref ref-type="bibr" rid="B24">Ibáñez et al. 1982</xref>). Furthermore, this region has been strongly altered by human activities (e.g., deforestation and overgrazing), particularly by the establishment of terraced pinewood plantations of <italic><tp:taxon-name><tp:taxon-name-part taxon-name-part-type="genus" reg="Pinus">Pinus</tp:taxon-name-part><tp:taxon-name-part taxon-name-part-type="species" reg="sylvestris">sylvestris</tp:taxon-name-part></tp:taxon-name></italic> L. (Fig. <xref ref-type="fig" rid="F6">6A</xref>) (<xref ref-type="bibr" rid="B23">Gil-García et al. 1995</xref>). In this region, adult specimens of <italic><tp:taxon-name><tp:taxon-name-part taxon-name-part-type="genus" reg="Eurymeloe">E.</tp:taxon-name-part><tp:taxon-name-part taxon-name-part-type="species" reg="orobates">orobates</tp:taxon-name-part></tp:taxon-name></italic> have been found actively wandering, under stones, and on tree barks, between November and May, usually in open areas or at the boundaries of the terraced plantations of <italic><tp:taxon-name><tp:taxon-name-part taxon-name-part-type="genus" reg="Pinus">P.</tp:taxon-name-part><tp:taxon-name-part taxon-name-part-type="species" reg="sylvestris">sylvestris</tp:taxon-name-part></tp:taxon-name></italic> (authors, pers. obs.). Biological aspects of the new species remain unknown; however, we expect them to be similar to the ones described for other species of the <italic><tp:taxon-name><tp:taxon-name-part taxon-name-part-type="genus" reg="Eurymeloe">E.</tp:taxon-name-part><tp:taxon-name-part taxon-name-part-type="species" reg="murinus">murinus</tp:taxon-name-part></tp:taxon-name></italic> group (<xref ref-type="bibr" rid="B1">Bologna 1988</xref>, <xref ref-type="bibr" rid="B3">1991</xref>).</p><fig id="F6" position="float" orientation="portrait"><object-id xmlns:xlink="http://www.w3.org/1999/xlink" content-type="doi" xlink:type="simple">10.3897/zookeys.1109.83863.figure6</object-id><object-id xmlns:xlink="http://www.w3.org/1999/xlink" content-type="arpha" xlink:type="simple">C05F5BE3-E4CD-5CBC-92D9-27844CDBB9DE</object-id><label>Figure 6.</label><caption><p><bold>A</bold> Puerto de la Quesera, Guadalajara, Spain. Type locality of <italic><tp:taxon-name><tp:taxon-name-part taxon-name-part-type="genus" reg="Eurymeloe">Eurymeloe</tp:taxon-name-part><tp:taxon-name-part taxon-name-part-type="species" reg="orobates">orobates</tp:taxon-name-part></tp:taxon-name></italic> sp. nov. <bold>B</bold> adult female of <italic><tp:taxon-name><tp:taxon-name-part taxon-name-part-type="genus" reg="Eurymeloe">Eurymeloe</tp:taxon-name-part><tp:taxon-name-part taxon-name-part-type="species" reg="orobates">orobates</tp:taxon-name-part></tp:taxon-name></italic> sp. nov. in situ (paratype MNCN 325407). Photographs <bold>A</bold> (ASV) <bold>B</bold> (MGP).</p></caption><graphic xmlns:xlink="http://www.w3.org/1999/xlink" xlink:href="zookeys-1109-017_article-83863__-g006.jpg" position="float" orientation="portrait" xlink:type="simple" id="oo_709036.jpg"><uri content-type="original_file" xlink:type="simple">https://binary.pensoft.net/fig/709036</uri></graphic></fig></tp:treatment-sec><tp:treatment-sec sec-type="etymology" id="SECID0ECICK"><title>Etymology.</title><p>The specific epithet <italic><tp:taxon-name><tp:taxon-name-part taxon-name-part-type="genus" reg="Eurymeloe"/><tp:taxon-name-part taxon-name-part-type="species" reg="orobates">orobates</tp:taxon-name-part></tp:taxon-name></italic> is derived from the Greek word “<italic>oros</italic>”, meaning mountain, and “<italic>bates</italic>”, meaning walker. This name alludes to the mountainous environment where the specimens of the new species were found, sometimes, wandering on mountain pastures and trails (Fig. <xref ref-type="fig" rid="F6">6B</xref>).</p></tp:treatment-sec><tp:treatment-sec><!--Section generated to contain objects referenced in tp:taxon-treatment.--><fig id="F2" position="float" orientation="portrait"><object-id xmlns:xlink="http://www.w3.org/1999/xlink" content-type="doi" xlink:type="simple">10.3897/zookeys.1109.83863.figure2</object-id><object-id xmlns:xlink="http://www.w3.org/1999/xlink" content-type="arpha" xlink:type="simple">57B77DF3-0950-577F-BA43-B5DC9DB80EB5</object-id><label>Figure 2.</label><caption><p>Habitus of some living adult specimens of the current subgenera of <italic><tp:taxon-name><tp:taxon-name-part taxon-name-part-type="genus" reg="Eurymeloe">Eurymeloe</tp:taxon-name-part></tp:taxon-name></italic><bold>A</bold> subgenus <tp:taxon-name><tp:taxon-name-part taxon-name-part-type="genus" reg="Eurymeloe"/><tp:taxon-name-part taxon-name-part-type="subgenus" reg="Eurymeloe">Eurymeloe</tp:taxon-name-part></tp:taxon-name>, represented by a specimen of <tp:taxon-name><tp:taxon-name-part taxon-name-part-type="genus" reg="Eurymeloe">Eurymeloe</tp:taxon-name-part> (<tp:taxon-name-part taxon-name-part-type="subgenus" reg="Eurymeloe">Eurymeloe</tp:taxon-name-part>) <tp:taxon-name-part taxon-name-part-type="species" reg="ibericus">ibericus</tp:taxon-name-part></tp:taxon-name> from Puebla de la Sierra, northern Madrid, Spain <bold>B</bold> subgenus <tp:taxon-name><tp:taxon-name-part taxon-name-part-type="genus" reg="Eurymeloe"/><tp:taxon-name-part taxon-name-part-type="subgenus" reg="Coelomeloe">Coelomeloe</tp:taxon-name-part></tp:taxon-name>, represented by a specimen of <tp:taxon-name><tp:taxon-name-part taxon-name-part-type="genus" reg="Eurymeloe">Eurymeloe</tp:taxon-name-part> (<tp:taxon-name-part taxon-name-part-type="subgenus" reg="Coelomeloe">Coelomeloe</tp:taxon-name-part>) <tp:taxon-name-part taxon-name-part-type="species" reg="tuccia">tuccia</tp:taxon-name-part></tp:taxon-name> found 3 km east of Celín, Sierra de Gádor, Almería, Spain <bold>C–I</bold> subgenus <tp:taxon-name><tp:taxon-name-part taxon-name-part-type="genus" reg="Eurymeloe"/><tp:taxon-name-part taxon-name-part-type="subgenus" reg="Bolognaia">Bolognaia</tp:taxon-name-part></tp:taxon-name><bold>C</bold><tp:taxon-name><tp:taxon-name-part taxon-name-part-type="genus" reg="Eurymeloe">Eurymeloe</tp:taxon-name-part> (<tp:taxon-name-part taxon-name-part-type="subgenus" reg="Bolognaia">Bolognaia</tp:taxon-name-part>) <tp:taxon-name-part taxon-name-part-type="species" reg="affinis">affinis</tp:taxon-name-part></tp:taxon-name> from the surroundings of Bab Taza, Rif Mountains, Morocco <bold>D</bold><tp:taxon-name><tp:taxon-name-part taxon-name-part-type="genus" reg="Eurymeloe">E.</tp:taxon-name-part> (<tp:taxon-name-part taxon-name-part-type="subgenus" reg="Bolognaia">Bolognaia</tp:taxon-name-part>) <tp:taxon-name-part taxon-name-part-type="species" reg="mediterraneus">mediterraneus</tp:taxon-name-part></tp:taxon-name> (type species of the subgenus <tp:taxon-name><tp:taxon-name-part taxon-name-part-type="genus" reg="Eurymeloe"/><tp:taxon-name-part taxon-name-part-type="subgenus" reg="Bolognaia">Bolognaia</tp:taxon-name-part></tp:taxon-name>) from Puebla de la Sierra, northern Madrid, Spain <bold>E</bold><tp:taxon-name><tp:taxon-name-part taxon-name-part-type="genus" reg="Eurymeloe">E.</tp:taxon-name-part> (<tp:taxon-name-part taxon-name-part-type="subgenus" reg="Bolognaia">Bolognaia</tp:taxon-name-part>) <tp:taxon-name-part taxon-name-part-type="species" reg="glazunovi">glazunovi</tp:taxon-name-part></tp:taxon-name> from Istria, Romania <bold>F</bold><tp:taxon-name><tp:taxon-name-part taxon-name-part-type="genus" reg="Eurymeloe">E.</tp:taxon-name-part> (<tp:taxon-name-part taxon-name-part-type="subgenus" reg="Bolognaia">Bolognaia</tp:taxon-name-part>) <tp:taxon-name-part taxon-name-part-type="species" reg="gomari">gomari</tp:taxon-name-part></tp:taxon-name> from the surroundings of Bab Taza, Rif Mountains, Morocco <bold>G</bold><tp:taxon-name><tp:taxon-name-part taxon-name-part-type="genus" reg="Eurymeloe">E.</tp:taxon-name-part> (<tp:taxon-name-part taxon-name-part-type="subgenus" reg="Bolognaia">Bolognaia</tp:taxon-name-part>) <tp:taxon-name-part taxon-name-part-type="species" reg="nanus">nanus</tp:taxon-name-part></tp:taxon-name> from Alcázar de San Juan, Ciudad Real, Spain <bold>H</bold><tp:taxon-name><tp:taxon-name-part taxon-name-part-type="genus" reg="Eurymeloe">E.</tp:taxon-name-part> (<tp:taxon-name-part taxon-name-part-type="subgenus" reg="Bolognaia">Bolognaia</tp:taxon-name-part>) <tp:taxon-name-part taxon-name-part-type="species" reg="fernandezi">fernandezi</tp:taxon-name-part></tp:taxon-name> from Los Sauces, La Palma, Canary Islands <bold>I</bold><italic><tp:taxon-name><tp:taxon-name-part taxon-name-part-type="genus" reg="Eurymeloe">Eurymeloe</tp:taxon-name-part><tp:taxon-name-part taxon-name-part-type="species" reg="orobates">orobates</tp:taxon-name-part></tp:taxon-name></italic> sp. nov., from Puerto de la Quesera, Guadalajara, Spain <bold>J</bold><tp:taxon-name><tp:taxon-name-part taxon-name-part-type="genus" reg="Eurymeloe">Eurymeloe</tp:taxon-name-part> (<tp:taxon-name-part taxon-name-part-type="subgenus" reg="Bolognaia">Bolognaia</tp:taxon-name-part>) <tp:taxon-name-part taxon-name-part-type="species" reg="murinus">murinus</tp:taxon-name-part></tp:taxon-name> from Tizi n`Tichka, High Atlas, Morocco. Photographs: <bold>A–C, F, G, I</bold> (ASV) <bold>E, H, J</bold> (MGP) <bold>D</bold> (J. Aznar González de Rueda).</p></caption><graphic xmlns:xlink="http://www.w3.org/1999/xlink" xlink:href="zookeys-1109-017_article-83863__-g002.jpg" position="float" orientation="portrait" xlink:type="simple" id="oo_709032.jpg"><uri content-type="original_file" xlink:type="simple">https://binary.pensoft.net/fig/709032</uri></graphic></fig></tp:treatment-sec><ref-list><ref id="B1"><mixed-citation xmlns:xlink="http://www.w3.org/1999/xlink" xlink:type="simple"><person-group><name name-style="western"><surname>Bologna</surname><given-names>MA</given-names></name></person-group> (<year>1988</year>) <article-title>Note su <italic><tp:taxon-name><tp:taxon-name-part taxon-name-part-type="genus">Eurymeloe</tp:taxon-name-part></tp:taxon-name></italic> e revisione delle specie euromediterranee del gruppo <italic><tp:taxon-name><tp:taxon-name-part taxon-name-part-type="genus"/><tp:taxon-name-part taxon-name-part-type="species">rugosus</tp:taxon-name-part></tp:taxon-name></italic> (<tp:taxon-name><tp:taxon-name-part taxon-name-part-type="order">Coleoptera</tp:taxon-name-part></tp:taxon-name>, <tp:taxon-name><tp:taxon-name-part taxon-name-part-type="genus">Meloidae</tp:taxon-name-part></tp:taxon-name>).</article-title><source>Fragmenta Entomologica</source><volume>20</volume>(<issue>2</issue>): <fpage>233</fpage>–<lpage>301</lpage>.</mixed-citation></ref><ref id="B3"><mixed-citation xmlns:xlink="http://www.w3.org/1999/xlink" xlink:type="simple"><person-group><name name-style="western"><surname>Bologna</surname><given-names>MA</given-names></name></person-group> (<year>1991</year>) Fauna d’Italia. XXVIII. <tp:taxon-name><tp:taxon-name-part taxon-name-part-type="order">Coleoptera</tp:taxon-name-part></tp:taxon-name><tp:taxon-name><tp:taxon-name-part taxon-name-part-type="genus">Meloidae</tp:taxon-name-part></tp:taxon-name>. Ed. Calderini, Bologna. [i–xiv] 541 pp.</mixed-citation></ref><ref id="B25"><mixed-citation xmlns:xlink="http://www.w3.org/1999/xlink" xlink:type="simple"><person-group><name name-style="western"><surname>Kaszab</surname><given-names>Z</given-names></name></person-group> (<year>1958</year>) <article-title>Die Meloiden Afghanistan (<tp:taxon-name><tp:taxon-name-part taxon-name-part-type="order">Coleoptera</tp:taxon-name-part></tp:taxon-name>).</article-title><source>Acta Zoologica Academiae Scientiarum Hungaricae</source><volume>3</volume>: <fpage>245</fpage>–<lpage>312</lpage>.</mixed-citation></ref><ref id="B26"><mixed-citation xmlns:xlink="http://www.w3.org/1999/xlink" xlink:type="simple"><person-group><name name-style="western"><surname>Kaszab</surname><given-names>Z</given-names></name></person-group> (<year>1983</year>) <article-title>Insects of Saudi Arabia. <tp:taxon-name><tp:taxon-name-part taxon-name-part-type="order">Coleoptera</tp:taxon-name-part></tp:taxon-name>: Fam. <tp:taxon-name><tp:taxon-name-part taxon-name-part-type="genus">Meloidae</tp:taxon-name-part></tp:taxon-name>. A synopsis of the Arabian <tp:taxon-name><tp:taxon-name-part taxon-name-part-type="genus">Meloidae</tp:taxon-name-part></tp:taxon-name>.</article-title> In: <person-group><name name-style="western"><surname>Wittmer</surname><given-names>W</given-names></name><name name-style="western"><surname>Büttiker</surname><given-names>W</given-names></name></person-group> (<role>Eds</role>) <issue-title>Fauna of Saudi Arabia.</issue-title><source>Vol. 5. Pro Entomologia. Natural History Museum, Basle and Meteorology and Environmental Protection Administration, Jeddah, Basle (Switzerland)</source>, <fpage>144</fpage>–<lpage>204</lpage>.</mixed-citation></ref><ref id="B45"><mixed-citation xmlns:xlink="http://www.w3.org/1999/xlink" xlink:type="simple"><person-group><name name-style="western"><surname>Ruiz</surname><given-names>JL</given-names></name><name name-style="western"><surname>García-París</surname><given-names>M</given-names></name></person-group> (<year>2009</year>) <article-title>Descripción de una especie nueva de <italic><tp:taxon-name><tp:taxon-name-part taxon-name-part-type="genus">Meloe</tp:taxon-name-part></tp:taxon-name></italic> Linnaeus, 1758 del subgénero <italic><tp:taxon-name><tp:taxon-name-part taxon-name-part-type="genus">Eurymeloe</tp:taxon-name-part></tp:taxon-name></italic> Reitter, 1911 (<tp:taxon-name><tp:taxon-name-part taxon-name-part-type="order">Coleoptera</tp:taxon-name-part></tp:taxon-name>, <tp:taxon-name><tp:taxon-name-part taxon-name-part-type="genus">Meloidae</tp:taxon-name-part></tp:taxon-name>) del norte de Marruecos.</article-title><source>Graellsia</source><volume>65</volume>(<issue>2</issue>): <fpage>91</fpage>–<lpage>109</lpage>. <ext-link xlink:href="10.3989/graellsia.2009.v65.i2.144" ext-link-type="doi" xlink:type="simple">https://doi.org/10.3989/graellsia.2009.v65.i2.144</ext-link></mixed-citation></ref><ref id="B46"><mixed-citation xmlns:xlink="http://www.w3.org/1999/xlink" xlink:type="simple"><person-group><name name-style="western"><surname>Ruiz</surname><given-names>JL</given-names></name><name name-style="western"><surname>García-París</surname><given-names>M</given-names></name></person-group> (<year>2015</year>) Una nueva especie de <italic><tp:taxon-name><tp:taxon-name-part taxon-name-part-type="genus">Meloe</tp:taxon-name-part></tp:taxon-name></italic> Linnaeus, 1758 del suroeste de Marruecos incluida en el grupo de <tp:taxon-name><tp:taxon-name-part taxon-name-part-type="genus">M.</tp:taxon-name-part> (<tp:taxon-name-part taxon-name-part-type="subgenus">Eurymeloe</tp:taxon-name-part>) <tp:taxon-name-part taxon-name-part-type="species">rugosus</tp:taxon-name-part></tp:taxon-name> Marsham, 1802 (<tp:taxon-name><tp:taxon-name-part taxon-name-part-type="order">Coleoptera</tp:taxon-name-part></tp:taxon-name>: <tp:taxon-name><tp:taxon-name-part taxon-name-part-type="genus">Meloidae</tp:taxon-name-part></tp:taxon-name>). Graellsia 71(1): e018. <ext-link xlink:href="10.3989/graellsia.2015.v71.118" ext-link-type="doi" xlink:type="simple">http://dx.doi.org/10.3989/graellsia.2015.v71.118</ext-link></mixed-citation></ref><ref id="B32"><mixed-citation xmlns:xlink="http://www.w3.org/1999/xlink" xlink:type="simple"><person-group><name name-style="western"><surname>Pardo Alcaide</surname><given-names>A</given-names></name></person-group> (<year>1951</year>) <article-title>Estudios sobre <tp:taxon-name><tp:taxon-name-part taxon-name-part-type="genus">Meloidae</tp:taxon-name-part></tp:taxon-name>. III. Una nueva especie de <italic><tp:taxon-name><tp:taxon-name-part taxon-name-part-type="genus">Meloe</tp:taxon-name-part></tp:taxon-name></italic> de la isla de Tenerife y comentarios sobre algunos meloideos de la citada isla.</article-title><source>Eos</source><volume>25</volume>: <fpage>249</fpage>–<lpage>255</lpage>.</mixed-citation></ref><ref id="B47"><mixed-citation xmlns:xlink="http://www.w3.org/1999/xlink" xlink:type="simple"><person-group><name name-style="western"><surname>Ruiz</surname><given-names>JL</given-names></name><name name-style="western"><surname>Bologna</surname><given-names>MA</given-names></name><name name-style="western"><surname>García-París</surname><given-names>M</given-names></name></person-group> (<year>2010</year>) <article-title>Taxonomía y distribución de <tp:taxon-name><tp:taxon-name-part taxon-name-part-type="genus">Meloe</tp:taxon-name-part> (<tp:taxon-name-part taxon-name-part-type="subgenus">Eurymeloe</tp:taxon-name-part>) <tp:taxon-name-part taxon-name-part-type="species">saharensis</tp:taxon-name-part></tp:taxon-name> Chobaut, 1898 (<tp:taxon-name><tp:taxon-name-part taxon-name-part-type="order">Coleoptera</tp:taxon-name-part></tp:taxon-name>, <tp:taxon-name><tp:taxon-name-part taxon-name-part-type="genus">Meloidae</tp:taxon-name-part></tp:taxon-name>), con nuevas sinonimias y primeros registros para Europa y la Macaronesia.</article-title><source>Graellsia</source><volume>66</volume>(<issue>1</issue>): <fpage>85</fpage>–<lpage>96</lpage>. <ext-link xlink:href="10.3989/graellsia.2010.v66.015" ext-link-type="doi" xlink:type="simple">https://doi.org/10.3989/graellsia.2010.v66.015</ext-link></mixed-citation></ref><ref id="B41"><mixed-citation xmlns:xlink="http://www.w3.org/1999/xlink" xlink:type="simple"><person-group><name name-style="western"><surname>Rivas-Martínez</surname><given-names>S</given-names></name></person-group> (<year>1987</year>) <source>Memoria del mapa de las series de vegetación de España 1:400.000.</source><publisher-name>Madrid</publisher-name>, <publisher-loc>ICONA</publisher-loc>, <size units="page">268 pp</size>.</mixed-citation></ref><ref id="B43"><mixed-citation xmlns:xlink="http://www.w3.org/1999/xlink" xlink:type="simple"><person-group><name name-style="western"><surname>Rivas-Martínez</surname><given-names>S</given-names></name><name name-style="western"><surname>Díaz</surname><given-names>TE</given-names></name><name name-style="western"><surname>Fernández-González</surname><given-names>F</given-names></name><name name-style="western"><surname>Izco</surname><given-names>J</given-names></name><name name-style="western"><surname>Loidi</surname><given-names>J</given-names></name><name name-style="western"><surname>Lousa</surname><given-names>M</given-names></name><name name-style="western"><surname>Penas</surname><given-names>A</given-names></name></person-group> (<year>2002</year>) <article-title>Vascular plant communities of Spain and Portugal. Addenda to the syntaxonomical checklist of 2001. Part I.</article-title><source>Itinera Geobotanica</source><volume>15</volume>: <fpage>5</fpage>–<lpage>432</lpage>.</mixed-citation></ref><ref id="B42"><mixed-citation xmlns:xlink="http://www.w3.org/1999/xlink" xlink:type="simple"><person-group><name name-style="western"><surname>Rivas-Martínez</surname><given-names>S</given-names></name><name name-style="western"><surname>Fernández-González</surname><given-names>F</given-names></name><name name-style="western"><surname>Sánchez-Mata</surname><given-names>D</given-names></name><name name-style="western"><surname>Pizarro</surname><given-names>JM</given-names></name></person-group> (<year>1990</year>) <article-title>Vegetación de la Sierra de Guadarrama.</article-title><source>Itinera Geobotanica</source><volume>4</volume>: <fpage>3</fpage>–<lpage>132</lpage>.</mixed-citation></ref><ref id="B55"><mixed-citation xmlns:xlink="http://www.w3.org/1999/xlink" xlink:type="simple"><person-group><name name-style="western"><surname>Vera</surname><given-names>JA</given-names></name></person-group> (<year>2004</year>) <source>Geología de España.</source><publisher-name>Sociedad Geológica de España-Instituto Geológico y Minero de España</publisher-name>, <publisher-loc>Madrid</publisher-loc>, <size units="page">890 pp</size>. [2 maps]</mixed-citation></ref><ref id="B24"><mixed-citation xmlns:xlink="http://www.w3.org/1999/xlink" xlink:type="simple"><person-group><name name-style="western"><surname>Ibáñez</surname><given-names>J</given-names></name><name name-style="western"><surname>Almendros</surname><given-names>G</given-names></name><name name-style="western"><surname>Polo</surname><given-names>A</given-names></name></person-group> (<year>1982</year>) <article-title>Contribución al estudio del subsistema edáfico en los ecosistemas climácicos del Sistema Central (España). I.- Características generales de los ecosistemas del Puerto de la Quesera (Macizo de Ayllón).</article-title><source>Revue d’écologie et de biologie du sol</source><volume>19</volume>(<issue>2</issue>): <fpage>135</fpage>–<lpage>149</lpage>.</mixed-citation></ref><ref id="B23"><mixed-citation xmlns:xlink="http://www.w3.org/1999/xlink" xlink:type="simple"><person-group><name name-style="western"><surname>Gil-García</surname><given-names>MJ</given-names></name><name name-style="western"><surname>Tomás Las Heras</surname><given-names>R</given-names></name><name name-style="western"><surname>Ruiz-Zapata</surname><given-names>MB</given-names></name></person-group> (<year>1995</year>) <article-title>Influencia humana sobre el paisaje vegetal pasado en el Puerto de la Quesera.</article-title><source>Nova Acta Científica Compostelana</source><volume>5</volume>: <fpage>153</fpage>–<lpage>160</lpage>.</mixed-citation></ref></ref-list></tp:taxon-treatment>
